# Supplementary material for: Clinical trials in amyotrophic lateral sclerosis: a systematic review and perspective
Source: Brain Commun. 2021 Oct 23;3(4):fcab242. doi: 10.1093/braincomms/fcab242 (PMC8659356; doi:10.1093/braincomms/fcab242)
Supplement: fcab242_Supplementary_Data [file fcab242_supplementary_data.zip]

Archive with 2 entries (2 files):
- Supplementary data.xlsx
- Supplementary tables 27Nov2021.docx
