# Supplementary material for: Clinical trials in amyotrophic lateral sclerosis: a systematic review and perspective
Source: Brain Commun. 2021 Oct 23;3(4):fcab242. doi: 10.1093/braincomms/fcab242 (PMC8659356; doi:10.1093/braincomms/fcab242)
Supplement: fcab242_Supplementary_Data [file fcab242_supplementary_data.zip › Supplementary data.xlsx]

## Sheet: ph2ph3DMDctimpnoOLEfrom2008
Trial_ID	Title	Acronym	Extension	Status	Study Results	Conditions	Intervention route and form	Interventions	Outcome Measures	Type of primary outcome	Primary outcome 1	Measurement of primary OM1	Primary outcome measure 2	Sponsor/Collaborators	Gender	Age	Phases	Enrollment	Funded Bys	Study Type	Study Designs	Other IDs	Start Date	Primary Completion Date	Completion Date	First Posted	Results First Posted	Last Update Posted	Locations	Study Documents	URL
2007-002117-39	MEMANTINA (Ebixa X) PARA LA DISCAPACIDAD FUNCIONAL EN LA ESCLEROSIS LATERAL AMIOTRÓFICA MEMANTINE (Ebixa R) FOR FUNCTIONAL DISABILITY IN AMYOTROPHIC LATERAL SCLEROSIS .	MEDALS	PMID: 20565333|NCT00353665	Completed	Has Results	Amyotrophic lateral sclerosis	Oral tablets	Memantine	ALSFRS-R at 12 months; QOL|Depression scale|FVC|Neurophysiology	Efficacy	ALSFRS-R at 12 months			Jorge Matias-Guiu Guia	All	18 to 75	Phase 2|3	63		Interventional	Allocation: Randomized|Intervention Model: Parallel Assignment|Masking: Double (Participant, Investigator)|Primary Purpose: Treatment					2006-07-19		2009-04-01	Portugal
2007-004165-17	Efficacy assessment of ceftriaxone therapy in patients with amyotrophic lateral sclerosis.			Completed	No results available	Amyotrophic lateral sclerosis	Intravenous Ceftriaxone	Ceftriaxone	Survival	Efficacy	Survival	NA		AZIENDA OSPEDALIERA PISANA	All	18 and above	Phase 2	30		Interventional	Not specified	NA				2007-10-15
2008-005106-38	ENSAYO CLÍNICO RANDOMIZADO DOBLE CIEGO DE CARBONATO DE LITIO COMO TERAPIA DE ASOCIACIÓN EN ESCLEROSIS LATERAL AMIOTRÓFICA (FASE II)	ec01/08liela		Terminated	No results available	Amyotrophic lateral sclerosis	Oral tablets	lithium carbonate	To evaluate the efficacy of lithium carbonate on the change in the progression of functional disability in patients with Amyotrophic Lateral Sclerosis. For the evaluation of phase I, the muscle tests (MMT) will be used (20 muscle groups will be assessed with the patient in a sitting position, according to the five-degree scale of the Medical Research Council); Survival|quality of life|respiratory…	Efficacy	MMT	MMT		Lucia Galan Hospital Clinico San Carlos	All	18 to 85	Phase 2	280		Interventional	Allocation: Randomized|Intervention Model: Parallel Assignment|Masking: Double (Participant, Investigator)|Primary Purpose: Treatment					2009-02-26			Spain
2008-006722-34	Multicentric randomized placebo controlled trial of Lithium carbonate combined with Riluzole in patients with ALS	SLA_Litio		Terminated	No results available	Amyotrophic lateral sclerosis	Oral capsule	lithium carbonate	Safety and efficacy evaluation of Lithium carbonate combined with Riluzole in ALS | survival at 18 months; PAV and ventilation requirement|measure of the rate of functional deterioration over 18 month measured by change in the slope of ALSFRS-R, FVC, MRC an McGill quality of life	Efficacy	Survival	Survival at 18 months		ISTITUTO SUPERIORE DI SANITA`	All	18 and above	Phase 3	226		Interventional	Allocation: Randomized|Intervention Model: Parallel Assignment|Masking: Quadruple (Participant, Care Provider, Investigator, Outcomes Assessor)|Primary Purpose: Treatment					2008-12-11			Italy
2009-010060-41	Evaluation of efficacy of lithium salts therapy in patients with Amyotrophic Lateral Sclerosis.			Completed	No results available	Amyotrophic lateral sclerosis	Oral capsule	Lithium	1) survival evaluation without complications; 2) survival evaluation with complications (PEG or tracheotomy).	Efficacy	Survival	1) survival evaluation without complications; 2) survival evaluation with complications (PEG or tracheotomy).		AZIENDA OSPEDALIERA PISANA	All	18 and above	Phase 2	40		Interventional	Not specified	NA				2009-03-06
2011-001329-26	ErythroPOietin in ALS: a Study of dose-finding and Safety	EPOSS2010		Active	No results available	Amyotrophic lateral sclerosis	Intravenous and subcutaneous	erythropoeitin	1) safety and tolerability of rhEPO given at different doses and by different routes; 2) modulation of potential biomarkers involved in the neuroprotective activity of EPO; 3) percentage of rhEPO crossing the BBB in ALS patients. Since ALS patients are at risk for some events included in the primary outcome (e.g. venous thrombosis), a placebo arm will be included.	Safety and tolerability	Discontinuation of treatment because of hematocrit or haemoglobin values, adverse events, or death			Fondazione IRCCS Istituto Neurologico Carlo Besta	All	18 to 75	Phase 2	40	ARISLA	Interventional	Allocation: Randomized|Intervention Model: Parallel Assignment|Masking: None (Open Label)|Primary Purpose: Treatment					2011-11-17			Italy
2015-001431-20	A randomized, double blind, double-dummy placebo controlled, 3-way cross-over study to determine the test-retest reliability of, and the effect of oral retigabine and riluzole on, peripheral motor ...	CHDR1417	PMID:29672831	Completed	Has Results	Amyotrophic lateral sclerosis	Oral capsule	retigabine	ICC for nerve excitability parameters; Axonal excitability parameters of motor axons in the median nerve|Points change in ALSFRS-R scale at 3 months compared to baseline|Muscle strength and fatigue variables as measured with the POWERjar	Pharmacokinetic/pharmacodynamic	ICC for nerve excitability parameters.			Centre for Human Drug Research	All	18 to 80	Phase 2	18		Interventional	Allocation: Randomized|Intervention Model: Crossover Assignment|Masking: Double (Participant, Investigator)|Primary Purpose: Treatment					2015-04-21			Netherlands
2017-001983-39	A placebo-controlled double blind randomized trial to investigate the efficacy and safety of the combination of Penicillin G / Hydrocortisone treatment in ALS patients (PHALS).	PHALS		Active	No results available	Amyotrophic lateral sclerosis	Intravenous	Penicillin G and hydrocortisone	Change from baseline to week 45 in Amyotrophic Lateral Sclerosis Functional Rating Scale - Revised (ALSFRS-R); Survival|SVC|Muscle strength|plasma creatine|Time to next atage of King's staging system|Time to gastrostomy from randomisation|Change in EQ-5D-5L	Efficacy	Change from baseline to week 45 in Amyotrophic Lateral Sclerosis Functional Rating Scale - Revised (ALSFRS-R)	Change of ALSFRS-R from baseline to week 45		University Medical Centre Utrecht	All	18 and above	Phase 2	12	ALS Stichting Nederland	Interventional	Randomised controlled double blind					2017-08-29			Netherlands
2017-005065-47	A single-centre, open single-arm study where the safety, tolerability and efficacy of subcutaneously administered ILB will be evaluated in patients with Amyotrophic Lateral Sclerosis	TM-105		Active	No results available	Amyotrophic lateral sclerosis	Subcutaneous	ILB	Adverse events|safety|ECG|Blood tests;ALSFRS-R, Norris scale, plasma and CSF NfL, plasma, blood and serum biomarkers, FVC, QoL, hepatocyte growth factor, PK, APTT	Safety and tolerability	Adverse events|safety|ECG|Blood tests			TikoMed AB	All	18 to 80	Phase 2	15		Interventional	Intervention Model: Single Group Assignment|Masking: None (Open Label)|Primary Purpose: Other					2018-03-19			Sweden
ACTRN12608000338369	Flecainide in amyotrophic lateral sclerosis - a potential neuroprotective strategy			Recruiting	Has Results	ALS	oral tablet	Flecainide	ALSFRS-R	Efficacy	ALSFRS-R						Phase 2	100		Interventional	Allocation: Randomized|Intervention Model: Parallel Assignment|Masking: Double (Participant, Investigator)|Primary Purpose: Treatment
ACTRN12618000534280	Study to Assess the Efficacy and Safety of Tecfidera in Patients with Amyotrophic Lateral Sclerosis - TEALS Study			Not recruiting	No Results Available	ALS	oral tablet	Tecfidera	ALSFRS-R	Efficacy	ALSFRS-R						Phase 2	90		Interventional	Allocation: Randomized|Intervention Model: Parallel Assignment|Masking: Quadruple (Participant, Care Provider, Investigator, Outcomes Assessor)|Primary Purpose: Treatment
2005-005873-31	A randomized, double-blind pilot study vs placebo for the evaluation of efficacy and tolerability of Erytropoietin administered by iv route as add-on treatment in patients affected by Amyotrophic Lateral Sclerosis ALS			Completed	Has Results	ALS	intravenous	Erythropoietin	Primary evaluation parameter will be the ALSFRS-R Cederbaum et al, 1999 according to the consensus conference on designing and implementing clinical trials in ALS Leigh et al., 2004 . Primary endpoint will be the ALSFRS-R slope during the treatment period as compared to the lead-in period. Safety evaluation Incidence, severity and type of adverse events,; changes in clinical laboratory findings.	Efficacy		All		ISTITUTO NEUROLOGICO CARLO BESTA			Phase 2	20		Interventional	Allocation: Randomized|Intervention Model: Parallel Assignment|Masking: Double (Participant, Investigator)|Primary Purpose: Treatment
2009-016066-91	Safety and efficacy of erythropoeitin in amyotrophic lateral sclerosis: a Randomized Placebo Controlled Clinical Trial			Completed	Has Results	ALS	intravenous	Erythropoietin	Primary evaluation parameter will be the ALSFRS-R Cederbaum et al, 1999 according to the consensus conference on designing and implementing clinical trials in ALS Leigh et al., 2004 . Primary endpoint will be the ALSFRS-R slope during the treatment period as compared to the lead-in period. Safety evaluation Incidence, severity and type of adverse events,; changes in clinical laboratory findings.	Efficacy	Time to stage	Time to death/tracheostomy/or NIV					Phase 3	208		Interventional	Allocation: Randomized|Intervention Model: Parallel Assignment|Masking: Quadruple (Participant, Care Provider, Investigator, Outcomes Assessor)|Primary Purpose: Treatment
2014-005367-32	PROTEIN MISFOLDING, AMYOTROPHIC LATERAL SCLEROSIS AND GUANABENZ: A PHASE II RCT WITH FUTILITY DESIGN			Active	Has Results	ALS	oral tablet	Guanabenz	Proportion of patients progressed to higher stages of disease at 6 months (measured by the ALS-MITOS system) by at least 35% in the guanabenz arm compared to their baseline stage and to the placebo arm (null hypothesis in the futility design); 3) Difference in at least one serum and/or CSF biomarker of neurodegeneration (creatinine, albumin, tau, pNfH, TDP43, cystatin C, fetuin A, transthyretin, …	Efficacy	Stage (ALS-MITOS)						Phase 2	208		interventional	Allocation: Randomized|Intervention Model: Parallel Assignment|Masking: Double (Participant, Investigator)|Primary Purpose: Treatment
2005‐003248‐75	PILOT STUDY ON SAFETY AND TOLERABILITY OF REPEATED MOBILIZATION PROCEDURES OF OSTEO-MEDULLARY DERIVED CELLS IN PATIENTS WITH AMYOTROPHIC LATERAL SCLEROSIS			Completed	Has Results	ALS	subcutaneous	G-CSF	Safety and tolerability; ALSFRS-R decline; CSF and blood cytokine	Safety and tolerability	Safety and tolerability						Phase 2	20		Interventional	Intervention Model: Single Group Assignment|Masking: None (Open Label)|Primary Purpose: Treatment
2008-001094-15	SINGLE-BLIND, RANDOMIZED, PARALLEL GROUP, DOSE-FINDING TRIAL ON LITHIUM FOR THE TREATMENT OF	LITALS		Completed	Has Results	ALS	oral tablets	Lithium	Death or tracheostomy, or almoust 2 of the 3 following value at the ALS-FRS-R: 1 at the point swallowing, 1 at the point walking, 2 at the point respiratory failure	Efficacy	Survival; staging						Phase 2	150		Interventional	Allocation: Randomized|Intervention Model: Parallel Assignment|Masking: Single (Investigator)|Primary Purpose: Treatment
IRCT2015062411424N3	Therapeutic effects of Curcumin in patients with amyotrophic lateral sclerosis reffered to neurologic research center of imam khomeini hospital			Completed	Has Results	ALS	oral capsule	Nanocurcumin	Compound muscle action potential in ulnar nerve, muscle strength, CMAP peroneal nerve, quality of life, adverse events	Efficacy	Neurophysiology CMAP						Phase 2	60		Interventional	Allocation: Randomized|Intervention Model: Parallel Assignment|Masking: Double (Participant, Investigator)|Primary Purpose: Treatment
ISRCTN83178718	Lithium carbonate for patients with amyotrophic lateral sclerosis			Completed	Has Results	Amyotrophic Lateral Sclerosis (ALS)	oral tablets	Lithium carbonate	Death from any cause at 18 months defined from the date of randomisation; 1. Slope of ALS Functional Rating Scale - Revised (ALSFRS-R) scores&lt;br&gt;2. Change in EuroQOL (EQ-5D)&lt;br&gt;3. Change in Hospital Anxiety and Depression Scale (HADS)	Efficacy	Survival						Phase 4	220		Interventional	Allocation: Randomized|Intervention Model: Parallel Assignment|Masking: Double (Participant, Investigator)|Primary Purpose: Treatment
JPRN-UMIN000006423	A single blind randomized controlled clinical trial of mexilitene in amyotrophic lateral sclerosis: Efficacy and safety of sodium channel blocker phase II trial			Completed	Has Results	Amyotrophic Lateral Sclerosis	oral tablet	Mexiletine	ALSFRS-; strength duration time constant, time to death or respiratory impairment, MRS scores, bilateral grip strength, FVC, CMAP amplitidues and frequencies or fasciculation potential. Safety	Efficacy	ALSFRS-R						Phase 2	60			Allocation: Randomized|Intervention Model: Parallel Assignment|Masking: Single (Investigator)|Primary Purpose: Treatment
JPRN-UMIN000008527	Study of efficacy and safety of NDDPX08 in ALS patients			Completed	Has Results	ALS	oral tablet	NDDPX-08 (bromocriptine)	ALSFRS-R Score; Length of time until death or disease progression (stage), FVC, Modified Norris scale, ALSAQ-40M, MMT, Pinch power, grip, ALS severity grade, safety (AE, lab, echo, blood pressure)	Efficacy	ALSFRS-R						Phase 2	38		Interventional	Allocation: Randomized|Intervention Model: Parallel Assignment|Masking: Double (Participant, Investigator)|Primary Purpose: Treatment
KCT0001984	a randomized controlled trial of combined Mecasin and riluzole treatment in patients with amyotrophic lateral sclerosis			Not Recruiting	No Results Available	ALS	oral tablet	Mecasin		Efficacy	ALSFRS-R (Korean)						Phase 2	36		Interventional	Allocation: Randomized|Intervention Model: Parallel Assignment|Masking: Double (Participant, Investigator)|Primary Purpose: Treatment
NCT00035815	Insulin-like Growth Factor-1 in Amyotrophic Lateral Sclerosis (ALS) Trial			Completed	Has Results	Amyotrophic Lateral Sclerosis	subcutaneous	Insulin like growth factor, type 1|Placebo	Rate of Change in Composite Manual Muscle Testing (MMT) Score|Number of Participants Alive and Tracheostomy-free at 24 Months|Rate of Change in ALS Functional Rating Scale.	Efficacy	Muscle strength MMT			Mayo Clinic|National Institute of Neurological Disorders and Stroke (NINDS)|ALS Association|Cephalon	All	18 Years to 80 Years ¬† (Adult, Older Adult)	Phase 3	330	Other|NIH|Industry	Interventional	Allocation: Randomized|Intervention Model: Parallel Assignment|Masking: Quadruple (Participant, Care Provider, Investigator, Outcomes Assessor)|Primary Purpose: Treatment	1461-01|R01NS042759	2003-06-01	2007-08-01	2007-12-01	May 7, 2002	February 15, 2013	February 15, 2013	Mayo Clinic in Scottsdale, Scottsdale, Arizona, United States|California Pacific Medical Center, San Francisco, California, United States|Mayo Clinic in Jacksonville, Jacksonville, Florida, United States|Emory University, Atlanta, Georgia, United States|Indiana University, Indianapolis, Indiana, United States|University of Michigan Medical Center, Ann Arbor, Michigan, United States|Henry Ford Hos…		https://ClinicalTrials.gov/show/NCT00035815
NCT00070993	Creatine for the Treatment of Amyotrophic Lateral Sclerosis			Completed	Has Results	Amyotrophic Lateral Sclerosis	oral powder	creatine monohydrate	Muscle strength | respiratory function	Efficacy	Muscle strength			National Center for Complementary and Integrative Health (NCCIH)|Office of Dietary Supplements (ODS)	All	21 Years to 80 Years ¬† (Adult, Older Adult)	Phase 2	110	NIH	Interventional	Allocation: Randomized|Intervention Model: Factorial Assignment|Masking: Double|Primary Purpose: Treatment	R01AT000967-01	2002-12-01	null	2006-05-01	October 13, 2003	null	August 4, 2006	California Pacific Medical Center, San Francisco, California, United States|Rush-Presbyterian St. Luke's Medical Center, Chicago, Illinois, United States|University of Kansas Medical Center, Kansas City, Kansas, United States|University of New Mexico - Medical Center, Albuquerque, New Mexico, United States|University of Texas Health and Science Center, San Antonio, Texas, United States|University…		https://ClinicalTrials.gov/show/NCT00070993
NCT00107770	Safety Study of Oral Sodium Phenylbutyrate in Subjects With ALS (Amyotrophic Lateral Sclerosis)			Completed	Has Results	ALS	oral tablets	Drug: sodium phenylbutyrate	safety and tolerability|The number of side effects at each dosage, including abnormalities in vital signs, physical examination, blood tests and EKGs, change in vital capacity (breathing function) and ALS functional rating scale|Relationship between blood levels and sodium phenylbutyrate dosage	safety and tolerability	Tolerability			na	All	18 Years and older ¬† (Adult, Older Adult)	Phase 2	40	U.S. Fed|Other	Interventional	Allocation: Non-Randomized|Intervention Model: Single Group Assignment|Masking: None (Open Label)|Primary Purpose: Treatment			2005-04-01	April 8, 2005		null	January 11, 2010	VA Medical Center, Iowa City, Iowa City, Iowa, United States|VA Medical Center, Lexington, Lexington, Kentucky, United States|VA Maryland Health Care System, Baltimore, Baltimore, Maryland, United States|Edith Nourse Rogers Memorial Veterans Hospital, Bedford, Bedford, Massachusetts, United States|VA Medical Center, Jamaica Plain Campus, Boston, Massachusetts, United States|VA Medical Center, Syr…		https://ClinicalTrials.gov/show/NCT00107770
NCT00136110	Trial of Sodium Valproate in Amyotrophic Lateral Sclerosis			Completed	Has Results	Amyotrophic Lateral Sclerosis	oral capsule	Sodium Valproate	Survival|The rate of decline of daily functioning	Efficacy	Survival			UMC Utrecht|Princess Beatrix Muscle Foundation	All	18 Years to 85 Years ¬† (Adult, Older Adult)	Phase 3	165	Other	Interventional	Allocation: Randomized|Intervention Model: Parallel Assignment|Masking: Double|Primary Purpose: Treatment	04/182-0	2005-04-01	null	2007-02-01	August 26, 2005	null	May 1, 2007	UMC Utrecht, Utrecht, Netherlands		https://ClinicalTrials.gov/show/NCT00136110
NCT00140452	Phase II Study Using Thalidomide for the Treatment of ALS			Completed	Has Results	Amyotrophic Lateral Sclerosis|ALS	oral	Thalidomide	To evaluate the effect of Thalidomide in the rate of progression in ALS at 9 months and hence determine preliminary efficacy in the treatment of ALS|To evaluate 1) toxicity 2) quality of life 3) cytokine profile 4) PFT's 5) sleep questionnaire and 6) survival of thalidomide in the treatment of ALS	Efficacy	staging (unspecified)			Dartmouth-Hitchcock Medical Center|Celgene Corporation	All	18 Years to 80 Years ¬† (Adult, Older Adult)	Phase 2	24	Other|Industry	Interventional	Allocation: Non-Randomized|Intervention Model: Single Group Assignment|Masking: None (Open Label)|Primary Purpose: Treatment	ALS-001	2005-02-01	null	2007-11-01	September 1, 2005	null	November 21, 2007	Dartmouth Hichcock Medical Center, Lebanon, New Hampshire, United States		https://ClinicalTrials.gov/show/NCT00140452
NCT00231140	Pilot-Study of Thalidomide in Amyotrophic Lateral Sclerosis (ALS)			Terminated	Has Results	Amyotrophic Lateral Sclerosis (ALS)	oral capsule	Thalidomide (drug)	to evaluate the long-term safety and tolerability of thalidomide|to compare the total number of adverse events (AE), abnormal laboratory tests, and number of patients who completed the study between groups|to evaluate the clinical effect of two oral doses of the thalidomide on the rate of functional decline in ALS patients measured by the ALS Functional Rating Scale-revised (ALS-FRS-R) over a 24 …	Safety and tolerability	Safety and tolerability			Charite University, Berlin, Germany	All	25 Years to 80 Years ¬† (Adult, Older Adult)	Phase 2	40	Other	Interventional	Allocation: Randomized|Intervention Model: Parallel Assignment|Masking: None (Open Label)|Primary Purpose: Treatment	THL-ALS01	2005-12-01	null	2006-08-01	October 4, 2005	null	January 19, 2007	Charite University Hospital, Berlin, Germany, Berlin, Germany		https://ClinicalTrials.gov/show/NCT00231140
NCT00243932	Clinical Trial of High Dose CoQ10 in ALS			Completed	Has Results	Amyotrophic Lateral Sclerosis|Lou Gehrig's Disease	oral capsules	Drug: coenzyme Q10|Drug: Placebo	Change in the ALS Functional Rating Scale-revised (ALSFRSr) Score.|The Change Over 9 Months in Forced Vital Capacity; Fatigue Severity Scale; Short Form-36; and 8OH2dG (a Biomarker of Oxidative Stress Measured in a Blood Sample).	Efficacy	ALSFRS-R			Columbia University|National Institute of Neurological Disorders and Stroke (NINDS)	All	21 Years to 85 Years ¬† (Adult, Older Adult)	Phase 2	185	Other|NIH	Interventional	Allocation: Randomized|Intervention Model: Parallel Assignment|Masking: Double (Participant, Investigator)|Primary Purpose: Treatment	AAAA1536|R01NS048125	2005-04-01	2008-03-01	2008-03-01	October 25, 2005	March 17, 2011	February 28, 2014	University of Arkansas for Medical Sciences, Department of Neurology, Little Rock, Arkansas, United States|California Pacific Medical Center, San Francisco, California, United States|University of California at San Francisco, San Francisco, California, United States|University of Colorado Health Sciences, Dept of Neurology, Denver, Colorado, United States|Yale University School of Medicine, Depar…		https://ClinicalTrials.gov/show/NCT00243932
NCT00326625	Clinical Trial of Glatiramer Acetate in Amyotrophic Lateral Sclerosis (ALS)			Completed	Has Results	Amyotrophic Lateral Sclerosis	subcutaneous	glatiramer acetate|Placebo	Change From Baseline in ALS Functional Rating Score (ALSFRS-R) at Each Visit|Time to Death/Tracheostomy/Permanent Assisted Ventilation	Efficacy	ALSFRS-R			Teva Pharmaceutical Industries, Ltd.|Teva Pharmaceutical Industries	All	18 Years to 70 Years ¬† (Adult, Older Adult)	Phase 2	366	Industry	Interventional	Allocation: Randomized|Intervention Model: Parallel Assignment|Masking: Double (Participant, Investigator)|Primary Purpose: Treatment	ALS-GA-201	July 31, 2006	June 30, 2008	July 31, 2008	May 17, 2006	null	February 20, 2018	Teva Benelux, Leuven, Belgium|Teva France, Paris, France|Teva Germany, Morfelden-Walldorf, Germany|Teva Israel, Tel Aviv, Israel|Teva Italy, Milano, Italy|Teva UK, Aylesbury, United Kingdom		https://ClinicalTrials.gov/show/NCT00326625
NCT00330681	Efficacy and Safety Study of MCI-186 for Treatment of Amyotrophic Lateral Sclerosis (ALS)			Completed	Has Results	Amyotrophic Lateral Sclerosis (ALS)	intravenous	MCI-186|Placebo of MCI-186	Change From Baseline in Revised ALS Functional Rating Scale (ALSFRS-R) Score in Full Analysis Set (FAS) Population at 24 Weeks|Death or a Specified State of Disease Progression|Change From Baseline in % Forced Vital Capacity (%FVC) in Full Analysis Set (FAS) Population at 24 Weeks|Change From Baseline in Modified Norris Scale Score in Full Analysis Set (FAS) Population at 24 Weeks|Change From Bas…	Efficacy	ALSFRS-R			Mitsubishi Tanabe Pharma Corporation	All	20 Years to 75 Years ¬† (Adult, Older Adult)	Phase 3	206	Industry	Interventional	Allocation: Randomized|Intervention Model: Parallel Assignment|Masking: Quadruple (Participant, Care Provider, Investigator, Outcomes Assessor)|Primary Purpose: Treatment	MCI186-16	2006-05-01	2008-09-01	2008-09-01	May 29, 2006	May 17, 2017	May 17, 2017			https://ClinicalTrials.gov/show/NCT00330681
NCT00349622	Clinical Trial Ceftriaxone in Subjects With ALS			Completed	Has Results	Amyotrophic Lateral Sclerosis|ALS	intravenous	ceftriaxone|placebo	Survival|Change From Baseline in ALS Functional Rating Scale, Revised (ALSFRS-R) at One Year|Change in % Vital Capacity From Screening to One Year|Change From Baseline in Evaluation of Multiple Upper Extremity Muscles Using Hand Held Dynamometry at One Year|Change From Baseline in the ALS-Specific Quality of Life Scale (ALSQOL) at One Year|Change From Baseline in Evaluation of Multiple Lower Extr…	Efficacy	Survival		ALSFRS-R	Massachusetts General Hospital|National Institute of Neurological Disorders and Stroke (NINDS)	All	18 Years and older ¬† (Adult, Older Adult)	Phase 3	513	Other|NIH	Interventional	Allocation: Randomized|Intervention Model: Parallel Assignment|Masking: Double (Participant, Investigator)|Primary Purpose: Treatment	U01NS049640-02|NINDS|NINDS CRC	2006-07-01	2012-11-01	2012-11-01	July 7, 2006	April 1, 2014	April 21, 2014	Phoenix Neurological Associates, Phoenix, Arizona, United States|University of California, Davis, Davis, California, United States|University of California, San Francisco- Fresno, Fresno, California, United States|Loma Linda University School of Medicine (CA), Loma Linda, California, United States|Cedars-Sinai Medical Center, Los Angeles, California, United States|University of California, Los An…		https://ClinicalTrials.gov/show/NCT00349622
NCT00355576	Combination Therapy Selection Trial in Amyotrophic Lateral Sclerosis			Completed	Has Results	Amyotrophic Lateral Sclerosis	oral capsules	Drug: Celecoxib|Drug: Creatine|Drug: Minocycline	ALS Functional Rating Scale Revised (ALSFRS-R) completed monthly during trial.|Forced Vital Capacity, Quality of Life, Timed Get Up and Go performed monthly. Survival and measures of safety throughout the trial.	Efficacy	ALSFRS-R			Columbia University|ALS Association|Pfizer	All	21 Years to 85 Years ¬† (Adult, Older Adult)	Phase 2	86	Other|Industry	Interventional	Allocation: Randomized|Intervention Model: Parallel Assignment|Masking: Quadruple (Participant, Care Provider, Investigator, Outcomes Assessor)|Primary Purpose: Treatment	AAAB6334|ALSA ID#920	2006-07-01	null	July 24, 2006	null	February 1, 2011	Phoenix Neurological Associates, Phoenix, Arizona, United States|UCLA, Los Angeles, California, United States|University of California Irvine, Orange, California, United States|California Pacific Medical Center, San Francisco, California, United States|Mayo Clinic Florida, Jacksonville, Florida, United States|Medical College of Georgia, Augusta, Georgia, United States|University of Illinois, Chic…		https://ClinicalTrials.gov/show/NCT00355576
NCT00415519	Efficacy and Safety Study of MCI-186 for Treatment of Amyotrophic Lateral Sclerosis (ALS) Who Met Severity Classification III			Completed	Has Results	Amyotrophic Lateral Sclerosis (ALS)	intravenous	MCI-186|Placebo of MCI-186	Change From Baseline in Revised ALS Functional Rating Scale (ALSFRS-R) Score in Full Analysis Set (FAS) Population at 24 Weeks|Death or a Specified State of Disease Progression|Change From Baseline in % Forced Vital Capacity (%FVC) in Full Analysis Set (FAS) Population at 24 Weeks|Percentage of Participants With Adverse Events|Percentage of Participants With Adverse Drug Reactions|The Percentage …	Efficacy	ALSFRS-R		Change From Baseline in Revised ALS Functional Rating Scale (ALSFRS-R) Score in Full Analysis Set (FAS) Population at 24 Weeks|Death or a Specified State of Disease Progression|Change From Baseline in % Forced Vital Capacity (%FVC) in Full Analysis Set (FAS) Population at 24 Weeks|Percentage of Participants With Adverse Events|Percentage of Participants With Adverse Drug Reactions|The Percentage …	Mitsubishi Tanabe Pharma Corporation	All	20 Years to 75 Years ¬† (Adult, Older Adult)	Phase 3	25	Industry	Interventional	Allocation: Randomized|Intervention Model: Parallel Assignment|Masking: Quadruple (Participant, Care Provider, Investigator, Outcomes Assessor)|Primary Purpose: Treatment	MCI186-18	2006-12-01	2008-07-01	2008-07-01	December 25, 2006	December 20, 2017	December 20, 2017			https://ClinicalTrials.gov/show/NCT00415519
NCT00561366	A Multicenter, Double-Blind Study to Investigate the Safety and Efficacy of Arimoclomol in Volunteers With ALS			Withdrawn	No Results Available	Amyotrophic Lateral Sclerosis	oral capsule	Placebo|Arimoclomol	ALSFRS-R|Survival|Muscle strength|Pulmonary function|MUNE|Quality of Life	Efficacy	ALSFRS-R			CytRx	All	18 Years and older ¬† (Adult, Older Adult)	Phase 2	0	Industry	Interventional	Allocation: Randomized|Intervention Model: Parallel Assignment|Masking: Quadruple (Participant, Care Provider, Investigator, Outcomes Assessor)|Primary Purpose: Treatment	AALS-003	null	null	null	November 20, 2007	null	February 9, 2012	University of California Los Angeles - Tier 2 Site, Pacific Palisades, California, United States|University of California - San Francisco - Tier 2 Site, San Francisco, California, United States|University of Colorado Health Sciences Center - Tier 2 Site, Denver, Colorado, United States|University of Miami - Tier 2 Site, Miami, Florida, United States|Emory University - Tier 2 site, Atlanta, Georgi…		https://ClinicalTrials.gov/show/NCT00561366
NCT00647296	Safety and Tolerability Study of KNS-760704 in Amyotrophic Lateral Sclerosis (ALS)	CL201		Completed	Has Results	Amyotrophic Lateral Sclerosis	oral tablet	KNS-760704|Placebo	Number of subjects experiencing unacceptable safety or tolerability events after oral administration of KNS-760704 compared to placebo for 12 weeks in subjects with ALS (Part 1)|Number of subjects experiencing unacceptable safety or tolerability events after oral administration of KNS-760704 compared to placebo for up to 76 weeks in subjects with ALS (Part 2)|Change from Baseline in ALSFRS-R|Chan…	Safety and tolerability	Safety and tolerability			Knopp Biosciences	All	21 Years to 80 Years ¬† (Adult, Older Adult)	Phase 2	102	Industry	Interventional	Allocation: Randomized|Intervention Model: Parallel Assignment|Masking: Quadruple (Participant, Care Provider, Investigator, Outcomes Assessor)|Primary Purpose: Treatment	KNS-760704-CL201	2008-03-01	2009-09-01	2009-10-01	March 31, 2008	null	December 15, 2017	University of Arkansas for Medical Sciences, Little Rock, Arkansas, United States|UCLA, Dept. of Neurology - Neuromuscular/ALS Research Center, Los Angeles, California, United States|The Forbes Norris MDA/ALS Research Center, San Francisco, California, United States|University of Colorado Health Sciences Center, Aurora, Colorado, United States|University of Miami Miller School of Medicine, Miami,…		https://ClinicalTrials.gov/show/NCT00647296
NCT00690118	Study of Pioglitazone in Patients With Amyotrophic Lateral Sclerosis			Terminated	Has Results	Amyotrophic Lateral Sclerosis	oral tablet	pioglitazone|placebo	Survival in patients with ALS treated with pioglitazone compared to placebo|Incidence of tracheotomy or non-invasive ventilation	Efficacy	Survival			University of Ulm	All	18 Years and older ¬† (Adult, Older Adult)	Phase 2	219	Other	Interventional	Allocation: Randomized|Intervention Model: Parallel Assignment|Masking: Quadruple (Participant, Care Provider, Investigator, Outcomes Assessor)|Primary Purpose: Treatment	GERP ALS|EUDRACT NUMBER 2006-005410-13	2008-05-01	2010-06-01	2010-06-01	June 4, 2008	null	May 29, 2015	Department of Neurology, University of Ulm, Ulm, Baden-W√ºrttemberg, Germany|Department of Neurology and Center for Palliative Medicine, University of Munich, Muenchen, Bayern, Germany|Department of Neurology, Universty of Regensburg, Regensburg, Bayern, Germany|Department of Neurology, University of Wuerzburg, Wuerzburg, Bayern, Germany|Department of Neurology, Deutsche Klinik f√ºr Diagnostik, W…		https://ClinicalTrials.gov/show/NCT00690118
NCT00696332	Talampanel for Amyotrophic Lateral Sclerosis (ALS)	ALS		Completed	No Results Available	ALS	oral capsule	Talampanel|placebo	Change in ALS Functional Rating Score (ALSFRS-R slope)|Time from baseline to the first occurrence of either death, tracheostomy or permanent assisted ventilation.	Efficacy	ALSFRS-R			Teva Pharmaceutical Industries	All	18 Years to 80 Years ¬† (Adult, Older Adult)	Phase 2	559	Industry	Interventional	Allocation: Randomized|Intervention Model: Parallel Assignment|Masking: Quadruple (Participant, Care Provider, Investigator, Outcomes Assessor)|Primary Purpose: Treatment	ALS-TAL-201 (ALSTAR)|ALSTAR	2008-09-01	2010-04-01	2010-05-01	June 12, 2008	null	October 21, 2011	CA Medical Center for Movement Disorders-Forbes Norris MDA/ALS Research Center, San Francisco, California, United States|University of Kansas Medical Center - Dept of Neurology, Kansas City, Kansas, United States|Johns Hopkins OPC - Meyer Bldg, Baltimore, Maryland, United States|Massachusetts General Hospital-Neurology Clinical Trials Unit, Charlestown, Massachusetts, United States|Mayo Clinic, R…		https://ClinicalTrials.gov/show/NCT00696332
NCT00706147	Phase II/III Randomized, Placebo-controlled Trial of Arimoclomol in SOD1 Positive Familial Amyotrophic Lateral Sclerosis			Completed	Has Results	Amyotrophic Lateral Sclerosis	oral capsule	Arimoclomol|Placebo	Time to death, tracheostomy or permanent assisted ventilation will be the primary outcome measure.|Rate of decline of ALSFRS-R (ALS functional rating scale-revised) over a period of up to 12 months.|Disease progression as measured by the rate of decline of FEV6.|Safety and tolerability of arimoclomol will be evaluated by using vital signs and weight, clinical laboratory measures, physical examina…	Efficacy	Survival; staging			University of Miami|Massachusetts General Hospital	All	18 Years and older ¬† (Adult, Older Adult)	Phase 2|Phase 3	38	Other	Interventional	Allocation: Randomized|Intervention Model: Parallel Assignment|Masking: Triple (Participant, Care Provider, Investigator)|Primary Purpose: Treatment	20100758|3517	2009-01-01	2014-12-01	2016-11-01	June 27, 2008	null	January 11, 2019	University of Miami Miller School of Medicine, Miami, Florida, United States|Massachusetts General Hospital, Boston, Massachusetts, United States		https://ClinicalTrials.gov/show/NCT00706147
NCT00748501	Clinical Trial of SB-509 in Subjects With Amyotrophic Lateral Sclerosis (ALS)	ALS		Completed	No Results Available	Amyotrophic Lateral Sclerosis	intramuscular	SB-509	To evaluate the effect of SB-509 on progression of the disease in subjects with ALS, as measured by the ALS Functional Rating Scale -Revised (ALSFRS-R).|To evaluate a) the effect of SB-509 on Forced Vital Capacity, Neurophysiologic Index, Manual Muscle Test, and survival. b) safety and tolerability of SB-509 in ALS. c) stem cell mobilization in subjects with ALS receiving SB-509.	Efficacy	ALSFRS-R			Sangamo Therapeutics	All	18 Years to 85 Years ¬† (Adult, Older Adult)	Phase 2	45	Industry	Interventional	Allocation: Randomized|Intervention Model: Parallel Assignment|Masking: None (Open Label)|Primary Purpose: Treatment	SB-509-0801	2008-09-01	2010-06-01	2010-06-01	September 8, 2008	null	November 1, 2012	Coordinated Clinical Research, La Jolla, California, United States|University of California, Irvine; MDA ALS and Neuromuscular Center,, Orange, California, United States|California Pacific Medical Center (CPMC), The Forbes Norris MDA/ALS Research Center, San Francisco, California, United States|The University of Kansas Medical Center (KU), Kansas City, Kansas, United States|Johns Hopkins Universi…		https://ClinicalTrials.gov/show/NCT00748501
NCT00753571	Cistanche Total Glycosides for Amyotrophic Lateral Sclerosis: A Randomized Control Trial (RCT) Study Assessing Clinical Response			Unknown status	No Results Available	Amyotrophic Lateral Sclerosis	oral capsule	Cistanche Total Glycosides	The mean rate of decline of ALS-FRS score|The mean rate decline of the AARS score	Efficacy	ALSFRS-R			Peking University	All	18 Years to 65 Years ¬† (Adult, Older Adult)	Phase 2	40	Other	Interventional	Allocation: Randomized|Intervention Model: Parallel Assignment|Masking: Quadruple (Participant, Care Provider, Investigator, Outcomes Assessor)|Primary Purpose: Treatment	PUTH-1	2008-01-01	2008-12-01	2010-10-01	September 16, 2008	null	December 30, 2009	Dongsheng Fan, MD; Liping Wang,MD, Beijing, Beijing, China		https://ClinicalTrials.gov/show/NCT00753571
NCT00790582	A Multi-Center Controlled Screening Trial of Safety and Efficacy of Lithium Carbonate in Subjects With Amyotrophic Lateral Sclerosis (ALS)	Lithium		Completed	Has Results	Amyotrophic Lateral Sclerosis	oral	lithium carbonate	ALSFRS-R|Vital Capacity|Safety Labs|Adverse Events|Lithium Level (blood)	Efficacy	ALSFRS-R			Forbes Norris MDA/ALS Research Center|Muscular Dystrophy Association	All	21 Years to 80 Years ¬† (Adult, Older Adult)	Phase 2	100	Other	Interventional	Intervention Model: Single Group Assignment|Masking: None (Open Label)|Primary Purpose: Treatment	28.013	2008-05-01	2010-03-01	2010-07-01	November 13, 2008	null	March 12, 2009	Mayo Clinic, Scottsdale, Arizona, United States|UCLA Neuromuscular Research Center, Los Angeles, California, United States|UC Irvine MDA/ALS & Neuromuscular Center, Orange, California, United States|California Pacific Medical Center, San Francisco, California, United States|Kansas University Medical Center, Kansas City, Kansas, United States|Washington University Department of Neurology, St. Loui…		https://ClinicalTrials.gov/show/NCT00790582
NCT00818389	Study to Investigate the Safety and Efficacy of Lithium in Volunteers With Amyotrophic Lateral Sclerosis (ALS)			Terminated	Has Results	Amyotrophic Lateral Sclerosis	oral capsule	Lithium Carbonate|Riluzole|placebo	Amyotrophic Lateral Sclerosis Functional Rating Scale - Revised Questionnaire (ALSFRS-R)|Amyotrophic Lateral Sclerosis Functional Rating Scale - Revised Questionnaire(ALSFRS-R)|Vital Capacity (VC) (Percent of Predicted Normal)	Efficacy	ALSFRS-R			Massachusetts General Hospital|ALS Association|ALS Society of Canada|National Institute of Neurological Disorders and Stroke (NINDS)|University of Toronto|State University of New York - Upstate Medical University|Columbia University|University of Kentucky	All	18 Years and older ¬† (Adult, Older Adult)	Phase 2|Phase 3	84	Other|NIH	Interventional	Allocation: Randomized|Intervention Model: Crossover Assignment|Masking: Quadruple (Participant, Care Provider, Investigator, Outcomes Assessor)|Primary Purpose: Treatment	U01NS049640|3U01NS049640-04S1	2009-01-01	2009-10-01	2009-10-01	January 7, 2009	April 19, 2011	April 19, 2011	Phoenix Neurological Assoc., 1331 N. 7th Street, Suite 350, Phoenix, Arizona, United States|Cedars-Sinai ALS Center, Neurology Specialty Clinic, 8730 Alden Drive, Thalians, E 245, Los Angeles, California, United States|UCSF ALS Center, University of California San Francisco, Neurology, Box 0114, UCSF, San Francisco, California, United States|Mayo Clinic-Jacksonville, Neurology Department, 4500 Sa…		https://ClinicalTrials.gov/show/NCT00818389
NCT00868166	Safety and Efficacy of TRO19622 as add-on Therapy to Riluzole Versus Placebo in Treatment of Patients Suffering From ALS	MITOTARGET		Completed	Has Results	Amyotrophic Lateral Sclerosis	oral capsule	Olesoxime|Placebo Comparator|Riluzole	Overall Survival Rate at 18 Months|Percentage of Participants With Failure Over 18 Months|Amyotrophic Lateral Sclerosis Functional Rating Scale - Revised (ALSFRS-R)|Percentage of Participants With a Global ALS FRS-R Score of <30 or Death|Slow Vital Capacity (SVC) Percent Predicted|Percentage of Participants With SVC Percent Predicted <70% or Had Died Over 18 Months|Global Score of Manual Muscle T…	Efficacy	Survival			Hoffmann-La Roche|European Commission	All	18 Years to 80 Years ¬† (Adult, Older Adult)	Phase 3	512	Industry|Other	Interventional	Allocation: Randomized|Intervention Model: Parallel Assignment|Masking: Quadruple (Participant, Care Provider, Investigator, Outcomes Assessor)|Primary Purpose: Other	WN29853|EudraCT Number:2008-007320-25|TRO19622 CL E Q 1015-1	April 30, 2009	September 30, 2011	September 30, 2011	March 24, 2009	February 15, 2019	February 28, 2019	University Hospital Gasthuisberg - Dept Neurology - Herestraat 49, Leuven, Belgium|HCL H√¥pital Neurologique et Neurochirurgical Pierre Wertheimer - Neurologie C et Laboratoire d'√©lectromyographie - 59, boulevard Pinel, Bron Cedex, France|CHRU de LILLE - H√¥pital Roger Salengro - Centre SLA-MMN - Sce de Neurologie et Pathologie du Mouvement, Lille, France|Centre SLA Limoges - Service de Neurolog…		https://ClinicalTrials.gov/show/NCT00868166
NCT00877604	Efficacy and Tolerability of Tauroursodeoxycholic Acid in Amyotrophic Lateral Sclerosis	TUDCA-ALS		Completed	Has Results	Amyotrophic Lateral Sclerosis	oral tablet	tauroursodeoxycholic acid (TUDCA)|Placebo	The Proportion of Responder Patients in the Two Treatment Groups According the Amyotrophic Lateral Sclerosis Functional Rating Scale (ALSFRS)-R Slope.|Forced Vital Capacity (FVC) %|SF-36 Quality of Life Rating Scale|Time to Tracheostomy From Starting of Study Medication Dosing (if Appropriate)|Survival Time From Starting of Study Medication Dosing (if Appropriate)|ALSFRS-R at Study End|Incidence …	Efficacy	ALSFRS-R			Fondazione I.R.C.C.S. Istituto Neurologico Carlo Besta|University of Palermo|Federico II University	All	18 Years to 75 Years ¬† (Adult, Older Adult)	Phase 2	34	Other	Interventional	Allocation: Randomized|Intervention Model: Single Group Assignment|Masking: Quadruple (Participant, Care Provider, Investigator, Outcomes Assessor)|Primary Purpose: Treatment	TUDCA200701|EudraCT No.: 2007-001592-10	2008-06-01	2011-07-01	2012-04-01	April 8, 2009	November 26, 2014	November 26, 2014	Fondazione IRCCS Istituto neurologico Carlo Besta, Milan, Italy		https://ClinicalTrials.gov/show/NCT00877604
NCT00886977	Efficacy and Safety of YAM80 in Amyotrophic Lateral Sclerosis (ALS)			Unknown status	No Results Available	Amyotrophic Lateral Sclerosis	oral	YAM80	ALSFRS-R|Safety|Manual Muscle Testing|Grip/pinch strength|Pulmonary function (forced vital capacity)	Efficacy	ALSFRS-R		Survival	Yoshino Neurology Clinic	All	25 Years to 65 Years ¬† (Adult, Older Adult)	Phase 2	25	Other	Interventional	Intervention Model: Single Group Assignment|Masking: None (Open Label)|Primary Purpose: Treatment	YAM80-01	2009-04-01	2010-12-01	null	April 23, 2009	null	October 25, 2010	Yoshino Neurology Clinic, Tokyo, Japan		https://ClinicalTrials.gov/show/NCT00886977
NCT00925847	Effect of Lithium Carbonate in Patients With Amyotrophic Lateral Sclerosis	LISLA		Completed	No Results Available	Amyotrophic Lateral Sclerosis	oral	lithium	Survival in patients with ALS treated with lithium and riluzole compared to historical cohort (patients treated with riluzole alone )|Functional Assessment Change in ALS Functional Rating Score (ALSFRS-R slope)|Muscle Strength Change in MMT score (MMT slope)|Rate of decline of respiratory function determined as SVC over the 15 month treatment period	Efficacy	Survival			Assistance Publique - H√¥pitaux de Paris	All	18 Years and older ¬† (Adult, Older Adult)	Phase 2	23	Other	Interventional	Allocation: Non-Randomized|Intervention Model: Single Group Assignment|Masking: None (Open Label)|Primary Purpose: Treatment	P080401	2009-06-01	2011-04-01	2011-04-01	June 22, 2009	null	October 31, 2012	Piti√©-Salp√™tri√®re Hospital, Paris, France		https://ClinicalTrials.gov/show/NCT00925847
NCT01089010	A Study of CK-2017357 in Patients With Amyotrophic Lateral Sclerosis (ALS)			Completed	Has Results	Amyotrophic Lateral Sclerosis	oral capsule	Placebo|250 mg CK-2017357|500 mg CK-2017357	The primary objective of this study is to demonstrate a pharmacodynamic effect of CK-2017357 on measures of skeletal muscle function or fatigability in patients with ALS.|To evaluate and characterize the relationship, if any, between the plasma concentration of CK-2017357 and its pharmacodynamic effects (PK/PD relationship)|To evaluate the safety and tolerability of 2 doses of CK-2017357 given as…	Pharmacodynamic	Functional rating (not specified)		Grip strength | muscle strength | SVC |Maximal voluntary ventilation | SNIP |HHD |Repeated sub-maximum grip strength fatigability	Cytokinetics	All	18 Years and older ¬† (Adult, Older Adult)	Phase 2	67	Industry	Interventional	Allocation: Randomized|Intervention Model: Crossover Assignment|Masking: Quadruple (Participant, Care Provider, Investigator, Outcomes Assessor)|Primary Purpose: Treatment	CY 4021	2010-03-01	2010-11-01	2010-11-01	March 18, 2010	null	May 13, 2011	Phoenix Neurological Associates, Ltd., Phoenix, Arizona, United States|University Neurology Associates, Fresno, California, United States|California Pacific Medical Center, San Francisco, California, United States|Mayo Clinic Florida, Jacksonville, Florida, United States|University of Kentucky, Lexington, Kentucky, United States|Johns Hopkins Hospital, Baltimore, Maryland, United States|Massachus…		https://ClinicalTrials.gov/show/NCT01089010
NCT01232738	Trial of Safety and Efficacy of Rasagiline in Patients With Amyotrophic Lateral Sclerosis (ALS)			Completed	Has Results	Amyotrophic Lateral Sclerosis (ALS)	oral tablet	rasagiline	Amyotrophic Lateral Sclerosis Functional Rating Scale - Revised (ALSFRS-R)|Difference in Time to Treatment Failure	Efficacy	ALSFRS-R			Yunxia Wang, MD|Western ALS Study Group|University of Kansas Medical Center	All	21 Years to 80 Years ¬† (Adult, Older Adult)	Phase 2	36	Other	Interventional	Intervention Model: Single Group Assignment|Masking: None (Open Label)|Primary Purpose: Treatment	11922	2011-12-01	2013-05-01	2013-05-01	November 2, 2010	May 18, 2018	May 18, 2018	Phoenix Neurological Institute, Phoenix, Arizona, United States|California Pacific Medical Center, San Francisco, California, United States|University of Iowa, Iowa City, Iowa, United States|University Of Kansas Medical Center, Kansas City, Kansas, United States|University of Minnesota, Minneapolis, Minnesota, United States|University of Nebraska Medical Center, Omaha, Nebraska, United States|Uni…		https://ClinicalTrials.gov/show/NCT01232738
NCT01257581	Safety and Efficacy Study of Creatine and Tamoxifen in Volunteers With Amyotrophic Lateral Sclerosis (ALS)	SDALS-001		Completed	Has Results	Amyotrophic Lateral Sclerosis	oral capsules and powder	creatine|tamoxifen	Change in ALS Functional Rating Scale - Revised (ALSFRS-R)|Vital Capacity/Pulmonary Function Testing|Tracheostomy-free Survival|Dose Adjustments|Lab Abnormal Reports by Treatment Assignment|Hand Held Dynamometry (HHD) Lower Z-score|HHD Lower % Baseline|HHD Upper Z-score|HHD Upper % Baseline|Accurate Test of Limb Isometric Strength (ATLIS) Lower Percentage of Predicted Normal (PPN)|ATLIS Upper Per…	Efficacy	ALSFRS-R			Nazem Atassi|ALS Therapy Alliance|State University of New York - Upstate Medical University|Massachusetts General Hospital	All	18 Years and older ¬† (Adult, Older Adult)	Phase 2	60	Other	Interventional	Allocation: Randomized|Intervention Model: Parallel Assignment|Masking: Quadruple (Participant, Care Provider, Investigator, Outcomes Assessor)|Primary Purpose: Treatment	SDALS-001	2011-03-01	2012-12-01	2013-02-01	December 9, 2010	December 4, 2014	December 4, 2014	University of Kansas Medical Center, Kansas City, Kansas, United States|Massachusetts General Hospital, Boston, Massachusetts, United States|University of Massachusetts Medical Center, Worcester, Massachusetts, United States|Washington University at St. Louis, St. Louis, Missouri, United States|SUNY Upstate Medical University, Syracuse, New York, United States|Carolinas Medical Center, Charlotte,…		https://ClinicalTrials.gov/show/NCT01257581
NCT01277315	Safety and Tolerability of Anakinra in Combination With Riluzol in Amyotrophic Lateral Sclerosis			Completed	Has Results	Amyotrophic Lateral Sclerosis (ALS)	subcutaneous	Anakinra	Number and Severity of adverse events (AE)|Number and Severity of serious adverse events (SAE)|Number and Severity of adverse drug reactions (ARD)|Number and Severity of unexpected adverse drug reactions (UADR)|Number and Severity of serious adverse drug reactions (SADR)|Number and Severity of suspected unexpected serious adverse reaction (SUSAR)|Pathological laboratory parameters|Long Term Toler…	Safety and tolerability	Safety and tolerability			Charite University, Berlin, Germany|Max Planck Institute for Infection Biology	All	18 Years to 80 Years ¬† (Adult, Older Adult)	Phase 2	20	Other	Interventional	Intervention Model: Single Group Assignment|Masking: None (Open Label)|Primary Purpose: Treatment	ANA-ALS01	2011-02-01	2012-06-01	null	January 14, 2011	null	February 28, 2011	Charit√© University Hospital, Berlin, Germany		https://ClinicalTrials.gov/show/NCT01277315
NCT01281189	Phase 3 Study of Dexpramipexole in ALS	EMPOWER		Completed	Has Results	Amyotrophic Lateral Sclerosis	oral tablet	Dexpramipexole|Placebo	A joint rank of functional outcomes adjusted for mortality.|Time to death or respiratory insufficiency|Time to death|Respiratory decline: time to reach less than or equal to 50% of predicted upright slow vital capacity (SVC) or death|Change in muscle strength measurements (MSM), as determined by the overall megascore for hand-held dynamometry (HHD)|Change in ALS-related health quality, as measure…	Efficacy	Combined: Joint rank functional rating adjusted for mortality			Knopp Biosciences	All	18 Years to 80 Years ¬† (Adult, Older Adult)	Phase 3	943	Industry	Interventional	Allocation: Randomized|Intervention Model: Parallel Assignment|Masking: Quadruple (Participant, Care Provider, Investigator, Outcomes Assessor)|Primary Purpose: Treatment	223AS302|EUDRA CT NO: 2010-022818-19	2011-03-01	2012-11-01	2012-11-01	January 21, 2011	null	December 15, 2017	Barrow Neurological Institute - St. Joseph's Hospital, Phoenix, Arizona, United States|University of Arkansas for Medical Sciences, Little Rock, Arkansas, United States|University of California at San Francisco - Fresno, Fresno, California, United States|University of California, Irvine, Orange, California, United States|University of California, Davis, Sacramento, California, United States|Calif…		https://ClinicalTrials.gov/show/NCT01281189
NCT01281631	A Study of NP001 in Subjects With Amyotrophic Lateral Sclerosis (ALS)			Completed	Has Results	Amyotrophic Lateral Sclerosis	intravenous	NP001|Placebo	To evaluate the effects of NP001 on measures of clinical function|Safety and tolerability in ALS|Pulmonary function and biomarkers	Efficacy	Clinical function (not specified)			Neuraltus Pharmaceuticals, Inc.	All	21 Years to 80 Years ¬† (Adult, Older Adult)	Phase 2	136	Industry	Interventional	Allocation: Randomized|Intervention Model: Parallel Assignment|Masking: Quadruple (Participant, Care Provider, Investigator, Outcomes Assessor)|Primary Purpose: Treatment	NP001-10-002	2011-02-01	2012-09-01	2012-09-01	January 24, 2011	null	November 22, 2012	Mayo Clinic, Scottsdale, Scottsdale, Arizona, United States|UC, Irvine, Irvine, California, United States|UCLA, Los Angeles, California, United States|California Pacific Med Center Forbes Norris MDA/ALS Research and Treatment Center, San Francisco, California, United States|Mayo Clinic, Jacksonville, Jacksonville, Florida, United States|The Emory Clinic, Atlanta, Georgia, United States|University…		https://ClinicalTrials.gov/show/NCT01281631
NCT01378676	A Study to Evaluate the Effects of Multiple Doses of CK-2017357 in Patients With Amyotrophic Lateral Sclerosis (ALS)			Completed	Has Results	Amyotrophic Lateral Sclerosis	oral tablet	Placebo|CK-2017357	Number of Participants with Adverse Events as a Measure of Safety and Tolerability|ALSFRS-R|Measurement of muscle fatigue|Measurement of pulmonary function|Patient global assessment|Investigator global assessment	Safety and tolerability	Safety and tolerability			Cytokinetics	All	18 Years and older ¬† (Adult, Older Adult)	Phase 2	50	Industry	Interventional	Allocation: Randomized|Intervention Model: Parallel Assignment|Masking: Quadruple (Participant, Care Provider, Investigator, Outcomes Assessor)|Primary Purpose: Treatment	CY 4024	2011-06-01	2012-03-01	2012-03-01	June 22, 2011	null	September 17, 2013	California Pacific Medical Center, San Francisco, California, United States|Mayo Florida, Jacksonville, Florida, United States|University of Kansas, Kansas City, Kansas, United States|Johns Hopkins Hospital, Baltimore, Maryland, United States|Columbia University Medical Center, New York, New York, United States|SUNY Upstate Medical Center, Syracuse, New York, United States|Carolinas Neuromuscular…		https://ClinicalTrials.gov/show/NCT01378676
NCT01486849	Dose Titration Study to Test Safety and Effects of CK-2017357 in Patients With Amyotrophic Lateral Sclerosis (ALS)			Completed	Has Results	Amyotrophic Lateral Sclerosis	oral tablet	CK-2017357|Placebo	Number of participants with adverse events|Change from baseline in score on the Amyotrophic Lateral Sclerosis Functional Rating Scale-Revised (ALSFRS-R)|Change from baseline in scores on tests of muscle fatigue (handgrip fatigue, muscle strength, and timed up and go test)|Change from baseline in scores on tests of pulmonary function (Sniff Nasal Inspiratory Pressure [SNIP], Slow Vital Capacity [S…	Safety and tolerability	Safety and tolerability			Cytokinetics	All	18 Years and older ¬† (Adult, Older Adult)	Phase 2	28	Industry	Interventional	Allocation: Randomized|Intervention Model: Parallel Assignment|Masking: Quadruple (Participant, Care Provider, Investigator, Outcomes Assessor)|Primary Purpose: Treatment	CY 4025	2011-11-01	2012-03-01	2012-03-01	December 7, 2011	null	September 17, 2013	University of California at San Francisco, Fresno Campus, Central California Neurological Institute, Fresno, California, United States|Coordinated Clinical Research, La Jolla, California, United States|University of California at Irvine, ALS and Neuromuscular Center, Orange, California, United States|Hospital for Special Care, New Britain, Connecticut, United States|Massachusetts General Hospital…		https://ClinicalTrials.gov/show/NCT01486849
NCT01492686	Phase 3 Study of MCI-186 for Treatment of Amyotrophic Lateral Sclerosis			Completed	Has Results	Amyotrophic Lateral Sclerosis (ALS)	intravenous	MCI-186|Placebo|MCI-186 in open label phase	Change From Baseline in Revised ALS Functional Rating Scale (ALSFRS-R) Score in Full Analysis Set (FAS) Population at 24 Weeks|Number of Participants With Death or a Specified State of Disease Progression|Change From Baseline in % Forced Vital Capacity (%FVC) in Full Analysis Set (FAS) Population at 24 Weeks|Change From Baseline in Modified Norris Scale Score in Full Analysis Set (FAS) Population…	Efficacy	ALSFRS-R			Mitsubishi Tanabe Pharma Corporation	All	20 Years to 75 Years ¬† (Adult, Older Adult)	Phase 3	137	Industry	Interventional	Allocation: Randomized|Intervention Model: Parallel Assignment|Masking: Quadruple (Participant, Care Provider, Investigator, Outcomes Assessor)|Primary Purpose: Treatment	MCI186-19	2011-12-01	2014-09-01	2014-10-01	December 15, 2011	December 31, 2018	December 31, 2018	Osaka, Japan		https://ClinicalTrials.gov/show/NCT01492686
NCT01709149	Study of Safety, Tolerability & Efficacy of CK-2017357 in Amyotrophic Lateral Sclerosis (ALS)			Completed	Has Results	Amyotrophic Lateral Sclerosis	oral tablets	CK-2017357|Placebo tablets|Riluzole	The change from baseline to the average of the ALS Functional Rating Scale-Revised (ALSFRS-R) total score obtained at Visits 6 and 7|Change in Maximum Voluntary Ventilation (MVV)|Change in Sniff Nasal Inspiratory Pressure (SNIP)|Change in Slow Vital Capacity (SVC)|Change in handgrip strength and fatigability|Change in muscle strength by hand-held dynamometry (HHD)	Efficacy	ALSFRS-R			Cytokinetics	All	18 Years and older ¬† (Adult, Older Adult)	Phase 2	711	Industry	Interventional	Allocation: Randomized|Intervention Model: Parallel Assignment|Masking: Quadruple (Participant, Care Provider, Investigator, Outcomes Assessor)|Primary Purpose: Treatment	CY 4026	2012-10-01	2014-03-01	2014-03-01	October 18, 2012	null	January 9, 2017	Barrow Neurology, Phoenix, Arizona, United States|University of California, San Diego, La Jolla, California, United States|UC Irvine ALS & Neuromuscular Center, Orange, California, United States|Coordinated Clinical Research, San Diego, California, United States|California Pacific Medical Center Forbes Norris MDA/ALS Research Center, San Francisco, California, United States|Hospital for Special C…		https://ClinicalTrials.gov/show/NCT01709149
NCT01753076	Study of Ozanezumab (GSK1223249) Versus Placebo in the Treatment of Amyotrophic Lateral Sclerosis			Completed	Has Results	Amyotrophic Lateral Sclerosis	intravenous	Ozanezumab|Placebo	Joint Rank Scores for Combined Analysis of Function (Amyotrophic Lateral Sclerosis Functional Rating Scale Revised [ALSFRS-R] Score) and 48 Week Overall Survival|Change From Baseline in the ALSFRS-R Total Score at Week 48|Rate of Decline Over Week 48 in the ALSFRS-R Total Score|Change From Baseline in Slow Vital Capacity (SVC) at Week 48|Change From Baseline in Muscle Strength as Measured by Hand…	Efficacy	Combined: Joint rank score (CAFS)			GlaxoSmithKline	All	18 Years to 80 Years ¬† (Adult, Older Adult)	Phase 2	304	Industry	Interventional	Allocation: Randomized|Intervention Model: Parallel Assignment|Masking: Triple (Participant, Investigator, Outcomes Assessor)|Primary Purpose: Treatment	112264	December 20, 2012	January 22, 2015	January 22, 2015	December 20, 2012	April 19, 2017	December 21, 2017	GSK Investigational Site, Boston, Massachusetts, United States|GSK Investigational Site, Grand Rapids, Michigan, United States|GSK Investigational Site, Syracuse, New York, United States|GSK Investigational Site, Columbus, Ohio, United States|GSK Investigational Site, Randwick, New South Wales, Australia|GSK Investigational Site, Herston, Queensland, Australia|GSK Investigational Site, Leuven, Be…		https://ClinicalTrials.gov/show/NCT01753076
NCT01786174	Gilenya in Amyotrophic Lateral Sclerosis (ALS)			Completed	Has Results	Amyotrophic Lateral Sclerosis	oral capsule	Gilenya|Placebo	ALSFRS-R Total Score at Weeks 0, 2, 4 and 8|Change in Slow Vital Capacity Score (SVC)|Forced Expiratory Volume in 1 Second (FEV1)|Lymphocyte (T-Cell) Subset Trajectories|Forced Expiratory Volume in 1 Second (FEV1) / Slow Vital Capacity (SVC) Ratio	Efficacy	ALSFRS-R		SVC | FEV1	Massachusetts General Hospital|ALS Therapy Development Institute	All	18 Years and older ¬† (Adult, Older Adult)	Phase 2	30	Other	Interventional	Allocation: Randomized|Intervention Model: Parallel Assignment|Masking: Quadruple (Participant, Care Provider, Investigator, Outcomes Assessor)|Primary Purpose: Treatment	2013P000313	2013-08-01	2014-09-01	2015-05-01	February 7, 2013	December 31, 2015	July 1, 2016	University of California, Irvine, Orange, California, United States|Georgia Regents University, Augusta, Georgia, United States|Massachusetts General Hospital, Boston, Massachusetts, United States|Methodist Neurological Institute, Houston, Texas, United States		https://ClinicalTrials.gov/show/NCT01786174
NCT01786603	Rasagiline in Subjects With Amyotrophic Lateral Sclerosis (ALS)			Active, not recruiting	No Results Available	Amyotrophic Lateral Sclerosis (ALS)	oral tablet	Rasagiline|Placebo	Change in the ALS Functional Rating Scale-Revised (ALSFRS-R)|Change in vital capacity (VC)|Change in quality of life|Number of participants with adverse events|Difference in survival status between study groups|Bcl2Bax expression ratio in RNA samples|Biomarker Assays of Mitochondrial Function|Effect of study drug on apoptosis markers|Effect of study drug on oxidative stress	Efficacy	ALSFRS-R			Richard Barohn, MD|University of Kansas Medical Center	All	21 Years to 80 Years ¬† (Adult, Older Adult)	Phase 2	80	Other	Interventional	Allocation: Randomized|Intervention Model: Crossover Assignment|Masking: Triple (Participant, Care Provider, Investigator)|Primary Purpose: Treatment	12312|R01FD003739	2012-09-01	2017-08-01	2017-08-01	February 8, 2013	null	June 14, 2017	Phoenix Neurological Associates, Phoenix, Arizona, United States|University of California - Irvine, Irvine, California, United States|California Pacific Medical Center, San Francisco, California, United States|University of Kansas Medical Center, Kansas City, Kansas, United States|St. Louis University, Saint Louis, Missouri, United States|University of Nebraska, Omaha, Nebraska, United States|Col…		https://ClinicalTrials.gov/show/NCT01786603
NCT01806857	Clinical Trial Nuedexta in Subjects With ALS			Completed	Has Results	Amyotrophic Lateral Sclerosis (ALS)	oral tablet	Nuedexta|Matching Placebo	Bulbar Function Scale (CNS-BFS) Total Score|Bulbar Function Scale (CNS-BFS) Sialorrhea Score|Bulbar Function Scale (CNS-BFS) Speech Score|Bulbar Function Scale (CNS-BFS) Swallowing Score|Center for Neurologic Study - Lability Scale (CNS-LS) Total Score|ALS Functional Rating Scale- Revised (ALSFRS-R) Total Score|Visual Analog Scale - Speech Scores|Ashworth Spasticity Scale Score - Right Arm|Timed …	Efficacy	Bulbar: CNS-BFS			Center for Neurologic Study, La Jolla, California,|ALS Association|State University of New York - Upstate Medical University	All	18 Years and older ¬† (Adult, Older Adult)	Phase 2	90	Other	Interventional	Allocation: Randomized|Intervention Model: Crossover Assignment|Masking: Double (Participant, Investigator)|Primary Purpose: Treatment	2012P001274|3FKVAD	2013-04-01	2015-03-01	2015-03-01	March 7, 2013	March 24, 2017	March 24, 2017	California Pacific Medical Center, San Francisco, California, United States|Georgetown University Medical Center, Washington D.C., District of Columbia, United States|Saint Mary's Health Care, Grand Rapids, Michigan, United States|Hennepin County Medical Center, Minneapolis, Minnesota, United States|Neurology Associates, P.C., Lincoln, Nebraska, United States|The Cleveland Clinic, Cleveland, Ohio…		https://ClinicalTrials.gov/show/NCT01806857
NCT01825551	The Effect of GCSF in the Treatment of ALS Patients			Completed	Has Results	Amyotrophic Lateral Sclerosis	subcutaneous	Granulocyte Colony Stimulating Factor|Placebo	patient`s function|mobilizing bone marrow stem cells|amplitude of compound muscle action potential in ulnar and peroneal nerve|quality of life|muscle power	Efficacy	ALSFRS-R			Tehran University of Medical Sciences	All	18 Years to 85 Years ¬† (Adult, Older Adult)	Phase 2|Phase 3	40	Other	Interventional	Allocation: Randomized|Intervention Model: Parallel Assignment|Masking: Triple (Participant, Care Provider, Investigator)|Primary Purpose: Treatment	91-01-54-17265	2012-11-01	2013-11-01	2013-11-01	April 5, 2013	null	November 13, 2013	Iranian Neurology Research Center of Tehran University of Medical Sciences, Tehran, Iran, Islamic Republic of		https://ClinicalTrials.gov/show/NCT01825551
NCT01849770	Mexiletine in Sporadic Amyotrophic Lateral Sclerosis (SALS)	MX-ALS-001		Completed	Has Results	Sporadic Amyotrophic Lateral Sclerosis	oral capsule	Mexiletine|Placebo	Percentage of Participants That Discontinued Study Drug|Trough Plasma Concentration (Cmin) of Mexiletine|Peak Plasma Concentration (Cmax) of Mexiletine|Area Under the Concentration Time Curve (AUC) of Mexiletine in Plasma.|Mean Cerebrospinal Fluid (CSF)/Plasma Ratio|Mean Weekly Cramp Frequency|Maximal Pain Severity|Cramp Frequency - Ratios for Comparisons of Doses for Weeks 3-12|Maximal Pain Seve…	Safety and tolerability	Discontinuation		Safety and tolerability	University of Washington	All	18 Years and older ¬† (Adult, Older Adult)	Phase 2	75	Other	Interventional	Allocation: Randomized|Intervention Model: Parallel Assignment|Masking: Quadruple (Participant, Care Provider, Investigator, Outcomes Assessor)|Primary Purpose: Treatment	43708-A	2013-07-01	2014-08-01	2014-08-01	May 8, 2013	October 12, 2015	October 12, 2015	UCLA, Neuromuscular Research Center, Los Angeles, California, United States|University of Iowa, Iowa City, Iowa, United States|University of Kansas Medical Center, Kansas City, Kansas, United States|Massachusetts General Hospital, Boston, Massachusetts, United States|University of Massachusetts (Worcester) Memorial Medical Center, Worcester, Massachusetts, United States|Washington University Medi…		https://ClinicalTrials.gov/show/NCT01849770
NCT01854294	GM604 Phase 2A Randomized Double-blind Placebo Controlled Pilot Trial in Amyotrophic Lateral Disease (ALS)	GALS		Completed	Has Results	Amyotrophic Lateral Sclerosis	intravenous	GM604|Placebo comparator	Efficacy by percent change in biomarker in th CSF at week 12 from baseline|Safety|Tolerability|Efficacy by percentage change of other biomarkers not as primary endpoint in the CSF at week 12 from baseline|Efficacy by percentage change of biomarker in CSF at end of week 2 from baseline|ALSFRS-R|Forced Vital Capacity (FVC)|Time Up and Go (TUG)|muscle strength|Biomarker in blood|Mortality rate	Efficacy	Biomarker: CSF Biomarker		Safety and tolerability	Genervon Biopharmaceuticals, LLC|Columbia University|Massachusetts General Hospital	All	18 Years and older ¬† (Adult, Older Adult)	Phase 2	12	Industry|Other	Interventional	Allocation: Randomized|Intervention Model: Parallel Assignment|Masking: Quadruple (Participant, Care Provider, Investigator, Outcomes Assessor)|Primary Purpose: Treatment	GALS 001	2013-08-01	2014-04-01	2014-07-01	May 15, 2013	null	August 8, 2017	Massachusetts General Hospital, Boston, Massachusetts, United States|Columbia Medical Center NY, New York, New York, United States		https://ClinicalTrials.gov/show/NCT01854294
NCT01879241	Study of Rasagiline in Patients With Amyotrophic Lateral Sclerosis			Completed	Has Results	Amyotrophic Lateral Sclerosis	oral tablet	Rasagiline|Placebo	Survival in ALS-Patients with Rasagiline compared to placebo|Change of total score of ALS Functional Rating Scale - Revised (ALSFRS-R)|Change of individual Quality of Life (SEIQoL, Schedule for the Evaluation of Individual Quality of Life|Change of slow vital capacity	Efficacy	Survival			University of Ulm	All	18 Years and older ¬† (Adult, Older Adult)	Phase 2	252	Other	Interventional	Allocation: Randomized|Intervention Model: Parallel Assignment|Masking: Quadruple (Participant, Care Provider, Investigator, Outcomes Assessor)|Primary Purpose: Treatment	RAS-ALS|2011-004482-32	2013-06-01	2016-04-01	2016-08-01	June 17, 2013	null	October 25, 2016	Department of Neurology, University of Ulm, Ulm, Baden-W√ºrttemberg, Germany|Department of Neurology, Technische Universit√§t M√ºnchen, Muenchen, Bayern, Germany|Department of Neurology, Universty of Regensburg, Regensburg, Bayern, Germany|Department of Neurology, University of Wuerzburg, Wuerzburg, Bayern, Germany|Department of Neurology, Deutsche Klinik f√ºr Diagnostik, Wiesbaden, Hessen, Germa…		https://ClinicalTrials.gov/show/NCT01879241
NCT01884571	Immunosuppression in Amyotrophic Lateral Sclerosis (ALS)	NIPALS2013		Completed	Has Results	Amyotrophic Lateral Sclerosis (ALS)	Combination intravenous and oral	Basiliximab|Methylprednisolone|Prednisone|Tacrolimus|Mycophenolate mofetil	Number of Participants With an Average Increase in ALSFRS-R Score of One Point Per Month|Mean Rate of Change of ALSFRS-R Scores During Treatment Compared to Pre-Treatment|Mean Rate of Change of Slow Vital Capacity (SVC) During Treatment Compared to Pre-Treatment|Mean Rate of Change of Hand-Held Dynamometry (HHD) During Treatment Compared to Pre-Treatment|Mean Rate of Change in Grip Strength Treat…	Efficacy	ALSFRS-R			Emory University|ALS Association	All	18 Years and older ¬† (Adult, Older Adult)	Phase 2	31	Other	Interventional	Intervention Model: Single Group Assignment|Masking: None (Open Label)|Primary Purpose: Treatment	IRB00064218|NIP-ALS-2013|2013P000981	2013-10-01	2016-01-01	2016-01-01	June 24, 2013	July 31, 2017	November 6, 2017	Emory University, Atlanta, Georgia, United States|Massachusetts General Hospital, Boston, Massachusetts, United States|University of Massachusetts Medical School, Worcester, Massachusetts, United States		https://ClinicalTrials.gov/show/NCT01884571
NCT01906658	A Study to Explore the Safety and Tolerability of Acthar in Patients With Amyotrophic Lateral Sclerosis			Completed	Has Results	Amyotrophic Lateral Sclerosis	subcutaneous	Repository corticotropin injection	Proportion of Subjects With Adverse Events (AEs) That Required Study Drug Discontinuation or Could Not be Controlled With Concomitant Medication|Proportion of Subjects With Adverse Events That Required Study Drug Discontinuation|Proportion of Subjects With Adverse Events That Could Not be Controlled by Concomitant Medication|Proportion of Subjects With Treatment Emergent Suicidality	Safety and tolerability	Discontinuation			Mallinckrodt	All	18 Years to 80 Years ¬† (Adult, Older Adult)	Phase 2	43	Industry	Interventional	Allocation: Randomized|Intervention Model: Parallel Assignment|Masking: None (Open Label)|Primary Purpose: Treatment	QSC01-ALS-01	2013-07-01	2014-11-01	2014-12-01	July 24, 2013	January 6, 2017	January 6, 2017	Questcor Investigational Site, Birmingham, Alabama, United States|Questcor Investigational Site, Phoenix, Arizona, United States|Questcor Investigational Site, San Francisco, California, United States|Questcor Investigational Site, Stanford, California, United States|Questcor Investigational Site, Jacksonville, Florida, United States|Questcor Investigational Site, Miami, Florida, United States|Qu…		https://ClinicalTrials.gov/show/NCT01906658
NCT01935518	A Clinical Trial of Safety and Efficacy of Fasudil in Subjects With Amyotrophic Lateral Sclerosis (ALS)			Unknown status	No Results Available	Amyotrophic Lateral Sclerosis	intravenous	Fasudil	The slope of decline of the ALS Functional Rating Scale-Revised (ALSFRS-R) score|Survival time	Efficacy	ALSFRS-R			Peking University Third Hospital	All	18 Years to 70 Years ¬† (Adult, Older Adult)	Phase 2	10	Other	Interventional	Intervention Model: Single Group Assignment|Masking: None (Open Label)|Primary Purpose: Treatment	PUTH-2013121	2013-09-01	2015-03-01	2015-05-01	September 5, 2013	null	September 6, 2013	Peking University Third Hospital, Beijing, China		https://ClinicalTrials.gov/show/NCT01935518
NCT02059759	Immuno-modulation in Amyotrophic Lateral Sclerosis- a Phase II Study of Safety and Activity of Low Dose Interleukin-2	IMODALS		Completed	Has Results	Amyotrophic Lateral Sclerosis	subcutaneous	Placebo|1.0 MIU IL-2 per day|2.0 MIU IL-2 per day	CD4+ CD25+ CD127- FoxP3+(Treg) cells: change in percentage of total lymphocytes|Presence/absence of specific, pre-defined adverse events.|Presence/absence of abnormal vital signs|MedDRA classification of all adverse events throughout the study|Thyroid function: blood T4|Thyroid function: blood TSH|Presence/absence of clinically significant abnormality on a lung x-ray|Presence/absence of clinicall…	Efficacy	Change in regulatory T cells			Centre Hospitalier Universitaire de Nƒ´mes	All	18 Years to 75 Years ¬† (Adult, Older Adult)	Phase 2	36	Other	Interventional	Allocation: Randomized|Intervention Model: Parallel Assignment|Masking: Triple (Participant, Investigator, Outcomes Assessor)|Primary Purpose: Treatment	LOCAL/2014/WC-01|2014-001327-71	2015-09-01	2015-12-01	2016-05-01	February 11, 2014	null	June 1, 2016	CHRU de Montpellier - H√¥pital Gui de Chauliac, Montpellier, France		https://ClinicalTrials.gov/show/NCT02059759
NCT02118727	Therapy in Amyotrophic Lateral Sclerosis (TAME)	TAME		Recruiting	No Results Available	Amyotrophic Lateral Sclerosis|Frontal Temporal Dementia	oral tablet	Memantine|Placebo (for Memantine)	Disease progression as measured by the number of points lost on the ALS Functional Rating-Scale-Revised (ALSFRS-R)|Measuring the levels of Tau, pNFH and the pNFH/C3 ratio in blood	Efficacy	ALSFRS-R			University of Kansas Medical Center	All	18 Years to 85 Years ¬† (Adult, Older Adult)	Phase 2	90	Other	Interventional	Allocation: Randomized|Intervention Model: Parallel Assignment|Masking: Quadruple (Participant, Care Provider, Investigator, Outcomes Assessor)|Primary Purpose: Treatment	TAME-ALS FD003937-01|FDA	November 7, 2018	2022-10-01	2022-10-01	April 21, 2014	null	January 8, 2019	Phoenix Neurological Associates, Phoenix, Arizona, United States|UC Irvine, Irvine, California, United States|University of Florida, Jacksonville, Florida, United States|University of Kansas Medical Center, Kansas City, Kansas, United States|University of Kansas School of Medicine - Wichita, Wichita, Kansas, United States|University of Kentucky, Lexington, Kentucky, United States|University of Mi…		https://ClinicalTrials.gov/show/NCT02118727
NCT02164253	Focal Accumulation of Iron in Cerebral Regions in Early ALS (Amyotrophic Lateral Sclerosis) Patients	SAFEFAIRALS		Completed	Has Results	ALS (Amyotrophic Lateral Sclerosis)|Iron Overload	oral liquid	Deferiprone	Evolution of Amyotrophic Lateral Sclerosis Functional Rating Scale|Comparison of the progression of ALSFRS-R (Amyotrophic Lateral Sclerosis Functional Rating Scale ) score for 3 months without treatment (V0 to V3) in the period of the first three months under treatment (V3 to V6).|The proportion of patients who become non-self-sufficient after 12 months with the appearance of a sub scores ALSFRS-…	Efficacy	ALSFRS-R			University Hospital, Lille|ApoPharma	All	18 Years to 85 Years ¬† (Adult, Older Adult)	Phase 2	23	Other|Industry	Interventional	Intervention Model: Single Group Assignment|Masking: None (Open Label)|Primary Purpose: Supportive Care	2012_69|2013-001228-21	2013-09-01	2016-12-01	2016-12-01	June 16, 2014	null	March 9, 2017	H√¥pital Roger Salengro, CHRU de Lille, Lille, France		https://ClinicalTrials.gov/show/NCT02164253
NCT02238626	Ibudilast (MN-166) in Subjects With Amyotrophic Lateral Sclerosis (ALS)	IBU-ALS-1201		Completed	Has Results	Amyotrophic Lateral Sclerosis	oral tablet	Placebo (for MN-166)|MN-166|riluzole	Evaluate safety and tolerability of MN-166 60 mg/d versus placebo when administered with riluzole in subjects with ALS|The secondary objective is to evaluate the clinical endpoint responsiveness of MN-166 60 mg/d versus placebo when administered with riluzole in subjects with amyotrophic lateral sclerosis as measured by Functional Activity|The secondary objective is to evaluate the clinical endpo…	Safety and tolerability	Safety and tolerability			MediciNova|Atrium Health	All	18 Years to 80 Years ¬† (Adult, Older Adult)	Phase 2	71	Industry|Other	Interventional	Allocation: Randomized|Intervention Model: Parallel Assignment|Masking: Triple (Participant, Investigator, Outcomes Assessor)|Primary Purpose: Treatment	MN-166-ALS-1201	2014-09-01	2017-08-01	2017-12-01	September 12, 2014	null	November 30, 2018	Carolinas Healthcare System, Dept. of Neurology, Charlotte, North Carolina, United States		https://ClinicalTrials.gov/show/NCT02238626
NCT02450552	Clinical Trial of Ezogabine (Retigabine) in ALS Subjects			Completed	No Results Available	Amyotrophic Lateral Sclerosis	oral tablet	Ezogabine|Placebo	Change in short-interval intracortical inhibition (SICI) measured by transcranial magnetic stimulation (TMS)|Change in resting motor evoked potential (MEP) threshold (prespecified secondary outcome of primary importance)|Change in MEP amplitude|Change in duration of cortical silent period|Change in intracortical facilitation|Change in electrotonus|Change in strength duration time constant|Change …	Efficacy	NeurophysiologySICI by TMS			Brian Wainger|ALS Association|GlaxoSmithKline|Harvard University|Massachusetts General Hospital	All	18 Years to 80 Years ¬† (Adult, Older Adult)	Phase 2	65	Other|Industry	Interventional	Allocation: Randomized|Intervention Model: Parallel Assignment|Masking: Quadruple (Participant, Care Provider, Investigator, Outcomes Assessor)|Primary Purpose: Treatment	2014D002776	2015-06-01	2018-01-01	2018-02-01	May 21, 2015	null	September 27, 2018	Barrow Neuological Institute, Phoenix, Arizona, United States|Cedars-Sinai, Los Angeles, California, United States|UC Irvine Medical Center, Orange, California, United States|Mayo Clinic in Florida, Jacksonville, Florida, United States|Augusta University (Georgia Regents Medical Center), Augusta, Georgia, United States|Johns Hopkins Hospital, Baltimore, Maryland, United States|Massachusetts Gener…		https://ClinicalTrials.gov/show/NCT02450552
NCT02460679	Safety and Biomarker Study of EPI-589 in Subjects With ALS	EPI-589		Completed	Has Results	Amyotrophic Lateral Sclerosis	oral tablet	EPI-589	Effects of EPI-589 on safety as assessed by drug-related AEs|Pharmacokinetics: Drug plasma concentration|Disease progression as assessed by ALS Functional Rating Scale-Revised|Respiratory function assessed by PFTs and capnography|Failure to thrive as measured by body weight|Effect on swallowing as assessed by change in water and solid swallowing test|Muscle function as assessed by handheld dynamo…	Safety and tolerability	Safety and tolerability			Edison Pharmaceuticals Inc	All	21 Years to 70 Years ¬† (Adult, Older Adult)	Phase 2	20	Industry	Interventional	Intervention Model: Single Group Assignment|Masking: None (Open Label)|Primary Purpose: Treatment	EPI589-15-001	2015-11-01	2018-07-01	2018-07-01	June 2, 2015	null	August 23, 2018	Cedar's Sinai, Los Angeles, California, United States|California Pacific Medical Center, San Francisco, California, United States|Providence Brain and Spine Institute ALS Center, Portland, Oregon, United States		https://ClinicalTrials.gov/show/NCT02460679
NCT02463825	A Registry-Based Clinical Trial of Pimozide in Patients With Neuromuscular Junction Transmission Dysfunction Due to ALS			Active, not recruiting	No Results Available	Amyotrophic Lateral Sclerosis (ALS)	oral tablet	Pimozide 2 mg per day|Pimozide 4 mg per day|Placebo (Lactose tablet)	ALS Functional Rating Scale-Revised (ALSFRS-R)|Slow Vital Capacity (SVC)|Decremental responses on repetitive nerve stimulation (DRRNS)|Adverse Effects	Efficacy	ALSFRS-R			University of Calgary|Hotchkiss Brain Institute, University of Calgary	All	18 Years and older ¬† (Adult, Older Adult)	Phase 2	25	Other	Interventional	Allocation: Randomized|Intervention Model: Parallel Assignment|Masking: Quadruple (Participant, Care Provider, Investigator, Outcomes Assessor)|Primary Purpose: Treatment	REB14-0617	2015-04-01	2016-08-01	2021-12-01	June 4, 2015	null	October 26, 2016	South Health Campus, Calgary, Alberta, Canada		https://ClinicalTrials.gov/show/NCT02463825
NCT02469896	A Trial of Tocilizumab in ALS Subjects	TCZALS-001		Completed	No Results Available	ALS|Amyotrophic Lateral Sclerosis|Lou Gehrig's Disease|Motor Neuron Disease	intravenous	Tocilizumab|Placebo	Safety and Tolerability|Efficacy SVC|Efficacy ALSFRS-R|Efficacy HHD|Target engagement ( change in PBMC pro-inflammatory gene expression)|Target engagement (change in CSF sIL-6 receptor concentrations)|Target engagement (changes in cytokine levels in the serum and CSF)|PBR28 PET	Safety and tolerability	Safety and tolerability			Barrow Neurological Institute|ALS Association|Barrow Neurological Foundation|Massachusetts General Hospital|Genentech, Inc.	All	18 Years to 75 Years ¬† (Adult, Older Adult)	Phase 2	22	Other|Industry	Interventional	Allocation: Randomized|Intervention Model: Parallel Assignment|Masking: Quadruple (Participant, Care Provider, Investigator, Outcomes Assessor)|Primary Purpose: Treatment	2015TCZALS-001	2015-11-01	July 11, 2018	July 11, 2018	June 12, 2015	null	July 26, 2018	Barrow Neurological Institute, Phoenix, Arizona, United States|University of Kansas Medical Center, Kansas City, Kansas, United States|Massachusetts General Hospital, Boston, Massachusetts, United States|Wake Forest University School of Medicine, Winston-Salem, North Carolina, United States|Penn State College of Medicine Milton S. Hershey Medical Center, Hershey, Pennsylvania, United States		https://ClinicalTrials.gov/show/NCT02469896
NCT02487407	Effects of ODM-109 on Respiratory Function in Patients With Amyotrophic Lateral Sclerosis	ALS		Completed	Has Results	Amyotrophic Lateral Sclerosis	oral capsule	ODM-109|Placebo for ODM-109	Slow vital capacity SVC|Hand grip strength and submaximal hand grip strength endurance|Changes in subject's clinical condition (relative to the baseline/day 1 of the given treatment period) will be assessed using the Clinical Global Impression of Change (CGI-C)|Quality of life|Revised ALS Functional Rating Scale ALSFRS-R|Oxygen saturation|The concentrations of ODM-109, OR-1855 and OR-1896|Determi…	Efficacy	SVC			Orion Corporation, Orion Pharma	All	18 Years and older ¬† (Adult, Older Adult)	Phase 2	66	Industry	Interventional	Allocation: Randomized|Intervention Model: Crossover Assignment|Masking: Quadruple (Participant, Care Provider, Investigator, Outcomes Assessor)|Primary Purpose: Treatment	3119001	2015-07-01	2017-05-01	2017-06-01	July 1, 2015	null	November 28, 2017	Charite Universitatsmedizin Berlin, Berlin, Germany|Medical School Hannover, Hannover, Germany|University Clinical Jena, Jena, Germany|University Hospital of Ulm, Ulm, Germany|Beaumont Hospital, Dublin, Ireland|University Medical Centre Utrecht, Utrecht, Netherlands|Royal Sussex County Hospital, Brighton, United Kingdom|The Walton Centre, Liverpool, United Kingdom|London Kings College Hospital, L…		https://ClinicalTrials.gov/show/NCT02487407
NCT02496767	Ventilatory Investigation of Tirasemtiv and Assessment of Longitudinal Indices After Treatment for a Year	VITALITY-ALS		Completed	Has Results	Amyotrophic Lateral Sclerosis	oral tablet	tirasemtiv|Placebo tablets|Riluzole 50 MG	Change from baseline to Week 24 of the double-blind, placebo-controlled phase in percent predicted slow vital capacity (SVC)|Change from baseline in the ALSFRS-R score of the three respiratory items of the ALSFRS-R (i.e., the sum of items 10, 11 and 12) at the end of 48 weeks of double-blind, placebo-controlled treatment|Slope of mega-score of muscle strength during the 48 weeks of double-blind, …	Safety and tolerability	Safety and tolerability			Cytokinetics	All	18 Years and older ¬† (Adult, Older Adult)	Phase 3	743	Industry	Interventional	Allocation: Randomized|Intervention Model: Parallel Assignment|Masking: Triple (Participant, Care Provider, Investigator)|Primary Purpose: Treatment	CY 4031|2014-005413-23	September 3, 2015	March 9, 2017	September 27, 2017	July 14, 2015	null	August 9, 2018	St. Joseph's Hospital & Medical Center - Barrow Neurology Clinics, Phoenix, Arizona, United States|University of California San Diego, La Jolla, California, United States|Cedars-Sinai Medical Center, Los Angeles, California, United States|University of California, Irvine, Orange, California, United States|University of California Davis Medical Center, Sacramento, California, United States|Forbes …		https://ClinicalTrials.gov/show/NCT02496767
NCT02588677	Masitinib in Combination With Riluzole for the Treatment of Patients Suffering From Amyotrophic Lateral Sclerosis (ALS)			Completed	Has Results	Amyotrophic Lateral Sclerosis (ALS)	oral tablet	Masitinib (4.5)|Riluzole|Placebo|Masitinib (3.0)	Change in Amyotrophic Lateral Sclerosis functional rating scale (ALSFRS)-Revised|Change of Forced Vital Capacity (FVC)|Progression Free Survival|Overall Survival	Efficacy	ALSFRS-R			AB Science	All	18 Years and older ¬† (Adult, Older Adult)	Phase 2|Phase 3	394	Industry	Interventional	Allocation: Randomized|Intervention Model: Parallel Assignment|Masking: Double (Participant, Investigator)|Primary Purpose: Treatment	AB10015	2013-04-01	December 5, 2016	2018-03-01	October 28, 2015	null	December 17, 2018	Hospital Carlos III, Madrid, Spain		https://ClinicalTrials.gov/show/NCT02588677
NCT02623699	An Efficacy, Safety, Tolerability, Pharmacokinetics and Pharmacodynamics Study of BIIB067 in Adults With Inherited Amyotrophic Lateral Sclerosis (ALS)			Recruiting	No Results Available	Amyotrophic Lateral Sclerosis	intrathecal	BIIB067|Placebo	Number of Participants Experiencing Adverse Events (AEs) and Serious Adverse Events (SAEs)|Number of Participants With Clinically Significant Laboratory Assessment Abnormalities|Number of Participants With Clinically Significant Vital Sign Abnormalities|Number of Participants With Clinically Significant Physical Examination Abnormalities|Number of Participants With Clinically Significant Neurolog…	Safety and tolerability	Safety		PK | ALSFRS-R	Peking University Third Hospital	All	18 Years and older ¬† (Adult, Older Adult)	Phase 3	144	Industry	Interventional	Allocation: Randomized|Intervention Model: Parallel Assignment|Masking: Quadruple (Participant, Care Provider, Investigator, Outcomes Assessor)|Primary Purpose: Treatment	233AS101|2015-004098-33	January 20, 2016	May 29, 2020	May 29, 2020	December 8, 2015	null	April 4, 2019	Barrow Neurological Institute, Phoenix, Arizona, United States|University of California San Diego Medical Center, La Jolla, California, United States|Forbes Norris MDA/ALS Research Center, San Francisco, California, United States|Bioclinica Research, Orlando, Florida, United States|Emory University Hospital, Atlanta, Georgia, United States|Johns Hopkins University, Baltimore, Maryland, United Sta…		https://ClinicalTrials.gov/show/NCT02623699
NCT02709330	ALS Reversals - Lunasin Regimen			Completed	Has Results	ALS (Amyotrophic Lateral Sclerosis)	oral capsules and shake	Lunasin Regimen|Historical control	Change in Revised ALS Functional Rating Scale (ALSFRS-R)|Change in H3 Histone Acetylation|Percent Agreement Between the Weights Obtained by Patients and Study Coordinator|Enrollment Rate|Retention Rate|Frequency of ALS Reversals|ALSFRS-R Accuracy	Efficacy	ALSFRS-R			Richard Bedlack, M.D., Ph.D.|Duke University	All	18 Years and older ¬† (Adult, Older Adult)	Phase 2	60	Other	Interventional	Allocation: Non-Randomized|Intervention Model: Single Group Assignment|Masking: None (Open Label)|Primary Purpose: Treatment	Pro00063754	2016-04-01	September 13, 2017	September 13, 2017	March 16, 2016	December 13, 2018	December 13, 2018	Duke Medicine / Neurology, Durham, North Carolina, United States	"Study Protocol and Statistical Analysis Plan", https://ClinicalTrials.gov/ProvidedDocs/30/NCT02709330/Prot_SAP_000.pdf	https://ClinicalTrials.gov/show/NCT02709330
NCT02781454	Mexiletine in Sporadic Amyotrophic Lateral Sclerosis	Mexiletine-2		Active, not recruiting	No Results Available	Sporadic Amyotrophic Lateral Sclerosis	oral tablet	Mexiletine|Placebo	Change in resting motor threshold|Effects on motor evoked potential (MEP)|Effects on strength duration time constant|Effect on frequency and severity of muscle cramps|Effects on cortical silent period|Effects on short-interval intracortical inhibition (SICI)|Effects on threshold electrotonus|Effect on frequency and severity of fasciculations (muscle twitching)	Efficacy	Resting motor threshold by TMS			University of Washington|Massachusetts General Hospital	All	18 Years and older ¬† (Adult, Older Adult)	Phase 2	60	Other	Interventional	Allocation: Randomized|Intervention Model: Parallel Assignment|Masking: Quadruple (Participant, Care Provider, Investigator, Outcomes Assessor)|Primary Purpose: Treatment	MX-ALS-002	2016-10-01	September 30, 2018	December 31, 2018	May 24, 2016	null	August 1, 2018	Barrow Neurological Institute, Phoenix, Arizona, United States|University of California, Irvine, Orange, California, United States|Augusta University, Augusta, Georgia, United States|Beth Israel Deaconess Medical Center, Boston, Massachusetts, United States|University of Michigan, Ann Arbor, Michigan, United States|Columbia Universtiy Medical Center, New York, New York, United States|Pennsylvania…		https://ClinicalTrials.gov/show/NCT02781454
NCT02794857	Safety and Efficacy Study of NP001 in Patients With Amyotrophic Lateral Sclerosis (ALS) and Systemic Inflammation			Completed	No Results Available	Amyotrophic Lateral Sclerosis	intravenous	NP001|Placebo	Change from baseline in score on ALS Functional Rating Scale-Revised (ALSFRS-R) questionnaire|Change in pulmonary function as measured by slow vital capacity readings|Time to tracheotomy|Change in levels of blood inflammatory biomarkers	Efficacy	ALSFRS-R			Neuraltus Pharmaceuticals, Inc.	All	21 Years to 80 Years ¬† (Adult, Older Adult)	Phase 2	138	Industry	Interventional	Allocation: Randomized|Intervention Model: Parallel Assignment|Masking: Quadruple (Participant, Care Provider, Investigator, Outcomes Assessor)|Primary Purpose: Treatment	NP001-10-003	August 29, 2016	December 12, 2017	December 12, 2017	June 9, 2016	null	May 7, 2018	St. Joseph's Hospital and Medical Center - Barrow Neurology Clinics, Phoenix, Arizona, United States|Mayo Clinic Arizona, Scottsdale, Arizona, United States|Cedars-Sinai Medical Center, Los Angeles, California, United States|University of California, Irvine, Department of Neurology, Orange, California, United States|Forbes Norris MDA/ALS Research Center, CPMC, San Francisco, California, United St…		https://ClinicalTrials.gov/show/NCT02794857
NCT02868580	Safety and Tolerability of Antiretroviral (Triumeq) in Patients With Amyotrophic Lateral Sclerosis (ALS).	Lighthouse		Active, not recruiting	No Results Available	Amyotrophic Lateral Sclerosis	oral tablet	Triumeq	Number of participants with treatment related adverse events as defined CTCAE V4.0.|ALS Functional Rating Scale-Revised (ALSFRS-R) scoring|Number of Participants With Abnormal Laboratory Values for Neurophysiological Index (NI) Related to Treatment.|Number of participants with abnormal Sniff Nasal Inspiratory Pressure (SNIP) Test results|Number of participants with abnormal forced vital capacity …	Safety and tolerability	Safety and tolerability			Neuroscience Trials Australia|Macquarie University, Australia|Westmead Hosptial|Calvary Health Care Bethlehem|The University of Sydney - Brain and Mind Centre	All	18 Years to 75 Years ¬† (Adult, Older Adult)	Phase 2	40	Other	Interventional	Intervention Model: Single Group Assignment|Masking: None (Open Label)|Primary Purpose: Treatment	CUR-101	2016-10-01	2017-12-01	2018-06-01	August 16, 2016	null	March 30, 2018	Macquarie Neurology, North Ryde, New South Wales, Australia|Westmead Hospital, Parramatta, New South Wales, Australia|Brain and Mind Centre, Sydney, New South Wales, Australia|Calvary Health Care Bethlehem, Caulfield South, Victoria, Australia		https://ClinicalTrials.gov/show/NCT02868580
NCT02988297	Nebulized RNS60 for the Treatment of Amyotrophic Lateral Sclerosis			Not yet recruiting	No Results Available	Amyotrophic Lateral Sclerosis	nebulised	RNS60|Placebo	ALS functional rating scale-revised (ALSFRS-R) score|Deaths or tracheostomies|Proportion of regulatory T cells (Treg)|Slow vital capacity (SVC)|ALS assessment questionnaire (ALSAQ-40) score|Adverse events (AEs)	Efficacy	ALSFRS-R			Revalesio Corporation	All	18 Years to 80 Years ¬† (Adult, Older Adult)	Phase 2	140	Industry	Interventional	Allocation: Randomized|Intervention Model: Parallel Assignment|Masking: Triple (Participant, Investigator, Outcomes Assessor)|Primary Purpose: Treatment	06.2.1.H6	2019-07-01	2022-07-01	2022-07-01	December 9, 2016	null	January 9, 2019			https://ClinicalTrials.gov/show/NCT02988297
NCT03019419	Perampanel for Sporadic Amyotrophic Lateral Sclerosis (ALS)			Active, not recruiting	No Results Available	ALS	oral	Perampanel|placebo	Change in ALS Functional rating scale|Manual Muscle Test|Percent-predicted forced vital capacity	Efficacy	ALSFRS-R			Tokyo Medical University	All	40 Years to 78 Years ¬† (Adult, Older Adult)	Phase 2	60	Other	Interventional	Allocation: Randomized|Intervention Model: Parallel Assignment|Masking: Quadruple (Participant, Care Provider, Investigator, Outcomes Assessor)|Primary Purpose: Treatment	A2016-J000-001	April 24, 2017	2022-12-01	2022-12-01	January 12, 2017	null	October 23, 2018	Kitasato University East Hospital, Kanagawa, Japan|Kumamoto Saishunso National Hospital, Kumamoto, Japan|Nagoya University Hospital, Nagoya, Japan|Okayama University Hospital, Okayama, Japan|Hokkaido University Hospital, Sapporo, Japan|Tohoku University Hospital, Sendai, Japan|Shiga University of Medical Science Hospital, Shiga, Japan|Tokyo Medical University, Tokyo, Japan|The University of Tokyo…		https://ClinicalTrials.gov/show/NCT03019419
NCT03039673	MIROCALS: Modifying Immune Response and OutComes in ALS	MIROCALS		Recruiting	No Results Available	Amyotrophic Lateral Sclerosis	subcutaneous	Riluzole|IL-2|5% glucose water solution	Time to death from date of randomization to date of death	Efficacy	Survival			Centre Hospitalier Universitaire de Nƒ´mes	All	18 Years to 75 Years ¬† (Adult, Older Adult)	Phase 2	216	Other	Interventional	Allocation: Randomized|Intervention Model: Parallel Assignment|Masking: Triple (Participant, Investigator, Outcomes Assessor)|Primary Purpose: Treatment	H2020/PHRC-N/2014/GB-01|No 633413|PHRC-N, 14-0077, 2014|Leigh/Jul15/971-797	June 19, 2017	2021-06-01	2021-06-01	February 1, 2017	null	January 11, 2019	CHRU de Lille - H√¥pital Roger Salengro, Lille, France|CHU de Limoges - H√¥pital Dupuytren, Limoges, France|HCL - H√¥pital Neurologique P. Wertheimer, Lyon, France|APHM - H√¥pital de la Timone, Marseille, France|CHRU de Montpellier - H√¥pital Gui de Chauliac, Montpellier Cedex 5, France|CHU de Nice - H√¥pital Pasteur, Nice, France|APHP - Groupe Hospitalier Piti√©-Salpetri√®re, Paris Cedex 13, Fra…		https://ClinicalTrials.gov/show/NCT03039673
NCT03068754	A Study to Assess the Efficacy and Safety of H.P. Acthar¬Æ Gel in the Treatment of Subjects With Amyotrophic Lateral Sclerosis			Recruiting	No Results Available	Amyotrophic Lateral Sclerosis	subcutaneous	Acthar|Placebo	Telephone administered Amyotrophic Lateral Sclerosis Functional Rating Scale Revised (ALSFRS-R)|Telephone administered ALSFRS-R total score decline|Investigator administered ALSFRS-R total score decline|Telephone administered ALSFRS-R total score and investigator administered ALSFRS-R total score|Pulmonary function test A: Mean slope of percent predicted forced vital capacity test|Pulmonary funct…	Efficacy	ALSFRS-R (telephone)			Mallinckrodt	All	18 Years to 75 Years ¬† (Adult, Older Adult)	Phase 2	213	Industry	Interventional	Allocation: Randomized|Intervention Model: Parallel Assignment|Masking: Quadruple (Participant, Care Provider, Investigator, Outcomes Assessor)|Primary Purpose: Treatment	MNK14042068	June 22, 2017	2019-12-01	2019-12-01	March 3, 2017	null	November 21, 2018	Neuromuscular Research Center, Phoenix, Arizona, United States|Mayo Clinic - Arizona, Scottsdale, Arizona, United States|University of California San Diego, La Jolla, California, United States|Loma Linda University Health System, Department of Neurology, Loma Linda, California, United States|Keck School of Medicine, University of Southern California, Los Angeles, California, United States|Univers…		https://ClinicalTrials.gov/show/NCT03068754
NCT03114215	Effect of MD1003 in Amyotrophic Lateral Sclerosis	MD1003-ALS		Unknown status	No Results Available	ALS|Amyotrophic Lateral Sclerosis|Motor Neuron Disease	oral capsules	MD1003|Placebo oral capsule	Recording of adverse events|Laboratory testing (haematology and biochemistry panel)|Motor disability|Severity|Slow vital capacity (SVC)|Maximal inspiratory pressure (MIP)|Sniff nasal inspiratory pressure (SNIP)|Weight	Safety and tolerability	Safety and tolerability			MedDay Pharmaceuticals SA	All	25 Years to 80 Years ¬† (Adult, Older Adult)	Phase 2	30	Industry	Interventional	Allocation: Randomized|Intervention Model: Parallel Assignment|Masking: Quadruple (Participant, Care Provider, Investigator, Outcomes Assessor)|Primary Purpose: Other	MD1003CT2015-02-ALS	June 29, 2016	June 12, 2017	2017-12-01	April 14, 2017	null	August 2, 2017	Hopital Gui De Chauliac, Montpellier, France		https://ClinicalTrials.gov/show/NCT03114215
NCT03127267	Efficacy and Safety of Masitinib Versus Placebo in the Treatment of ALS Patients			Not yet recruiting	No Results Available	Amyotrophic Lateral Sclerosis	oral tablet	Masitinib (6.0)|Riluzole|Placebo|Masitinib (4.5)	ALSFRS-R|ALSAQ-40|PFS|FVC|HHD	Efficacy	ALSFRS-R			AB Science	All	18 Years to 81 Years ¬† (Adult, Older Adult)	Phase 3	495	Industry	Interventional	Allocation: Randomized|Intervention Model: Parallel Assignment|Masking: Double (Participant, Investigator)|Primary Purpose: Treatment	AB14008	2019-05-01	2021-05-01	2024-05-01	April 25, 2017	null	February 4, 2019	Montreal Neurological Institute and Hospital, Montr√©al, Canada		https://ClinicalTrials.gov/show/NCT03127267
NCT03127514	AMX0035 in Patients With Amyotrophic Lateral Sclerosis (ALS)	CENTAUR		Active, not recruiting	No Results Available	Amyotrophic Lateral Sclerosis|Motor Neuron Disease|Neuromuscular Diseases|Neurodegenerative Diseases|Spinal Cord Diseases|TDP-43 Proteinopathies|Nervous System Diseases|Central Nervous System Diseases	oral	AMX0035|Placebo	ALSFRS-R Slope|Incidence of Adverse Events|Proportion of subjects in each group able to remain on study drug until planned discontinuation|Accurate Testing of Limb Isometric Strength (ATLIS)|Blood-based Biomarkers|Slow Vital Capacity|Survival, tracheostomy and hospitalizations|Imaging Biomarkers	Efficacy	ALSFRS-R		Safety and tolerability	Amylyx Pharmaceuticals Inc.|ALS Finding a Cure Foundation|ALS Association|Northeast ALS Consortium|Massachusetts General Hospital Neurology Clinical Research Institute|Leandro P. Rizzuto Foundation	All	18 Years to 80 Years ¬† (Adult, Older Adult)	Phase 2	132	Industry|Other	Interventional	Allocation: Randomized|Intervention Model: Parallel Assignment|Masking: Quadruple (Participant, Care Provider, Investigator, Outcomes Assessor)|Primary Purpose: Treatment	AMX-3500	June 22, 2017	2019-10-01	2019-12-01	April 25, 2017	null	March 5, 2019	Barrow Neurological Institute, Phoenix, Arizona, United States|UC Irvine Medical Center, Orange, California, United States|Forbes Norris MDA/ALS Research Center - California Pacific Medical Center, San Francisco, California, United States|University of Florida Medical Center, Gainesville, Florida, United States|Carol and Frank Morsini Center for Advanced Health Care - University of South Florida,…		https://ClinicalTrials.gov/show/NCT03127514
NCT03160898	A Study to Evaluate Efficacy, Safety and Tolerability of CK-2127107 in Patients With Amyotrophic Lateral Sclerosis (ALS)	FORTITUDE-ALS		Completed	No Results Available	Amyotrophic Lateral Sclerosis	oral	CK-2127107|Placebo	Change from baseline to Week 12 in the percent predicted slow vital capacity (SVC)|Slope of change from baseline in the mega-score of muscle strength measured by hand held dynamometry and handgrip dynamometry from baseline to Week 12|Change from baseline to Week 12 in the ALS Functional Rating Scale - Revised (ALSFRS-R)|Mean plasma concentrations over time of CK-2127107 at Week 12	Efficacy	SVC			Cytokinetics|Astellas Pharma Inc	All	18 Years to 80 Years ¬† (Adult, Older Adult)	Phase 2	458	Industry	Interventional	Allocation: Randomized|Intervention Model: Parallel Assignment|Masking: Quadruple (Participant, Care Provider, Investigator, Outcomes Assessor)|Primary Purpose: Treatment	CY 5022	July 24, 2017	March 7, 2019	March 7, 2019	May 19, 2017	null	April 5, 2019	St. Joseph's Hospital and Medical Center - Barrow Neurological Clinics, Phoenix, Arizona, United States|Cedars-Sinai Medical Center, Los Angeles, California, United States|University of California Irvine, Orange, California, United States|Forbes Norris MDA/ALS Research Center, San Francisco, California, United States|Stanford Hospital and Clinics, Stanford, California, United States|University of…		https://ClinicalTrials.gov/show/NCT03160898
NCT03168711	Safety of Urate Elevation in Amyotrophic Lateral Sclerosis (ALS)	SURE-ALS2		Recruiting	No Results Available	Amyotrophic Lateral Sclerosis	oral capsule	Inosine|Placebo	Safety Will be Assessed by the Occurrence of Adverse Events|Tolerability to Complete the Entire 20 Week Study on Study Drug	Safety and tolerability	Safety		Tolerability	Massachusetts General Hospital|The Salah Foundation|MGH cure ALS Fund	All	18 Years to 85 Years ¬† (Adult, Older Adult)	Phase 2	30	Other	Interventional	Allocation: Randomized|Intervention Model: Parallel Assignment|Masking: Quadruple (Participant, Care Provider, Investigator, Outcomes Assessor)|Primary Purpose: Treatment	SURE-ALS2	October 1, 2017	2019-10-01	2020-01-01	May 30, 2017	null	November 26, 2018	Holy Cross Hospital, Fort Lauderdale, Florida, United States|Massachusetts General Hospital, Boston, Massachusetts, United States|University of Minnesota, Minneapolis, Minnesota, United States		https://ClinicalTrials.gov/show/NCT03168711
NCT03272503	A Clinical Trial of Pimozide in Patients With Amyotrophic Lateral Sclerosis (ALS)	Pimozide2		Recruiting	No Results Available	ALS|Amyotrophic Lateral Sclerosis	oral tablet	Pimozide 2mg/day (current) or 4 mg/day (study initiation)|Placebo Oral Tablet	Change in ALS Functional Rating Scale-Revised (ALSFRS-R)|Change in Slow Vital Capacity (SVC)|Change in Decremental responses on repetitive nerve stimulation (DRRNS)|Change in Motor Power - the MRC (Medical Research Council) Sum Score|Change in Common Terminology Criteria for Adverse Events (CTCAE) will be entered for each visit for adverse effect profile analysis|Change in ALS-Specific QOL -Revis…	Efficacy	ALSFRS-R			University of Calgary|ALS Canada|Brain Canada	All	18 Years and older ¬† (Adult, Older Adult)	Phase 2	100	Other	Interventional	Allocation: Randomized|Intervention Model: Parallel Assignment|Masking: Quadruple (Participant, Care Provider, Investigator, Outcomes Assessor)|Primary Purpose: Treatment	Pimozide2_ALS-002	October 27, 2017	December 31, 2019	December 31, 2019	September 5, 2017	null	December 19, 2018	Dr. Lawrence Korngut -South Health Campus, Calgary, Alberta, Canada|Dr. Wendy Johnston, Edmonton, Alberta, Canada|Dr. Colleen O'Connell - Stan Cassidy Centre for Rehabilitation, Fredericton, New Brunswick, Canada|Dr. John Turnbull McMaster University/Hamilton Health Services, Hamilton, Ontario, Canada|Dr. Christen Shoesmith, London, Ontario, Canada|Dr. Lorne Zinman Sunnybrook Research Institute, …		https://ClinicalTrials.gov/show/NCT03272503
NCT03272802	Treatment Effect of Edaravone in Patients With Amyotrophic Lateral Sclerosis (ALS)			Active, not recruiting	No Results Available	Neuromuscular Diseases	intravenous	Edaravone|Riluzole	Functional evaluation of patient's muscle strength.|functional status of the patient.|Quality of life in the patients	Efficacy	Muscle strength MMT		ALSFRS-R | ALSAQ40	Isfahan University of Medical Sciences	All	18 Years to 75 Years ¬† (Adult, Older Adult)	Phase 2|Phase 3	20	Other	Interventional	Allocation: Randomized|Intervention Model: Parallel Assignment|Masking: None (Open Label)|Primary Purpose: Treatment	Isfahan ALS Registery	March 16, 2017	March 16, 2019	September 16, 2019	September 6, 2017	null	March 27, 2019	EMG Department, Alzahra Hospital, Isfahan, Iran, Islamic Republic of		https://ClinicalTrials.gov/show/NCT03272802
NCT03293069	Conservative Iron Chelation as a Disease-modifying Strategy in Amyotrophic Lateral Sclerosis	FAIR-ALS II		Not yet recruiting	No Results Available	Amyotrophic Lateral Sclerosis	oral tablet	Deferiprone|Placebo Oral Tablet	CAFS score (Combined Assessment of Function and Survival)|Changes in ALS Functional Rating Scale-Revised (ALSFRS-R) total score|All-cause and respiratory insufficiency mortality|Changes in muscle strength|Change in the slow vital capacity|Changes in body weight|Change in Quality of life|DSMIV criteria|Fronto-Temporal Dementia (FTD) criteria|Change in Montreal Cognitive Assessment (MoCA)|Change in…	Efficacy	Combined: CAFS			University Hospital, Lille|Ministry of Health, France	All	18 Years to 75 Years ¬† (Adult, Older Adult)	Phase 2|Phase 3	240	Other	Interventional	Allocation: Randomized|Intervention Model: Parallel Assignment|Masking: Double (Participant, Investigator)|Primary Purpose: Treatment	2016_76|2017-003763-35	2019-03-01	2022-03-01	2022-04-01	September 26, 2017	null	January 30, 2019			https://ClinicalTrials.gov/show/NCT03293069
NCT03359538	Rapamycin Treatment for ALS	RAP-ALS		Recruiting	No Results Available	Amyotrophic Lateral Sclerosis	oral tablets	Rapamycin|Placebo Oral Tablet	T-reg number|Number of serious adverse events (SAEs) and AEs in placebo and treatment arms|Rapamycin capacity to pass through blood brain barrier|Rapamycin efficacy in inhibiting Mtor pathway|Changes in activation and homing capabilities of different T, B, natural killer (NK) cell subpopulations|Changes in CSF neurofilaments|Changes in blood biomarkers|Rapamycin-induced changes in inflammatory st…	Efficacy	T-reg number			Azienda Ospedaliero-Universitaria di Modena|University of Modena and Reggio Emilia|Azienda Ospedaliero Universitaria Maggiore della Carita|IRCCS Azienda Ospedaliera Universitaria San Martino - IST Istituto Nazionale per la Ricerca sul Cancro, Genoa, Italy|University of Turin, Italy|Fondazione I.R.C.C.S. Istituto Neurologico Carlo Besta|Azienda Ospedaliera Niguarda C√† Granda|Fondazione Salvatore …	All	18 Years to 75 Years ¬† (Adult, Older Adult)	Phase 2	63	Other	Interventional	Allocation: Randomized|Intervention Model: Parallel Assignment|Masking: Double (Participant, Investigator)|Primary Purpose: Treatment	RAP-ALS	September 19, 2017	April 19, 2019	September 19, 2019	December 2, 2017	null	December 4, 2017	Centro Sla, Irccs A.O.U. S.Martino Ist, Genova, Genova, Italy|Centro Clinico Nemo, Fondazione Serena Onlus, Milano, Milano, Italy|Centro Sla, Irccs Fondazione Salvatore Maugeri, Milano, Milano, Italy|Centro Sla, Irccs Istituto Carlo Besta, Milano, Milano, Italy|Centro Sla, Ospedale Civile S. Agostino Estense, A.O.U. Modena, Modena, Italy|Centro Sla, A.O.U. Maggiore Della Carita', Novara, Novara, …		https://ClinicalTrials.gov/show/NCT03359538
NCT03377309	Safety and Tolerability of Perampanel in Amyotrophic Lateral Sclerosis Patients			Recruiting	No Results Available	Amyotrophic Lateral Sclerosis	oral	Fycompa	Safety and Tolerability: Incidence and severity of drug-related adverse effects|Efficacy: As measured by change in ALSFRS-R score	Safety and tolerability	Safety and tolerability			American University of Beirut Medical Center	All	18 Years to 80 Years ¬† (Adult, Older Adult)	Phase 2	20	Other	Interventional	Intervention Model: Single Group Assignment|Masking: None (Open Label)|Primary Purpose: Treatment	IM.JS.03	December 1, 2017	June 1, 2018	July 1, 2018	December 19, 2017	null	December 21, 2017	Johnny S. Salameh, Beirut, Lebanon		https://ClinicalTrials.gov/show/NCT03377309
NCT03427086	Safety and Tolerability of High Dose Biotin in Patients With Amyotrophic Lateral Sclerosis			Active, not recruiting	No Results Available	Amyotrophic Lateral Sclerosis	oral tablet	Biotin|Placebo Oral Tablet	Incidence of Treatment-Emergent Adverse Events [Safety and Tolerability]|Motor disability measurement|Change in Pulmonary function test parameters ( FEV1- FVC)|Weight changes	Safety and tolerability	Safety and tolerability			American University of Beirut Medical Center	All	18 Years to 80 Years ¬† (Adult, Older Adult)	Phase 2	30	Other	Interventional	Allocation: Randomized|Intervention Model: Parallel Assignment|Masking: Quadruple (Participant, Care Provider, Investigator, Outcomes Assessor)|Primary Purpose: Treatment	BIO-2017-0270	January 29, 2018	October 10, 2018	December 10, 2018	February 9, 2018	null	February 9, 2018	American univeristy of Beirut medical center, Beirut, Lebanon		https://ClinicalTrials.gov/show/NCT03427086
NCT03456882	The Effect of RNS60 on ALS Biomarkers	RNS60		Recruiting	No Results Available	Amyotrophic Lateral Sclerosis	intravenous and nebulised	RNS60	Pharmacodynamic biomarkers|ALSFRS-R scale|Survival|Forced Vital Capacity (FVC)|Incidence of adverse event (Tolerability) related to RNS60|Quality of life	Pharmacodynamic	Pharmacodynamic biomarkers		T-reg (measured via FOXP3 and CD25 mRNA); 2. Cyp-A; 3. 3-NT; 4. Actin-NT; 5. MCP-1; 6. IL-17.	Mario Negri Institute for Pharmacological Research|ALS Association|Get out ONLUS	All	18 Years to 70 Years ¬† (Adult, Older Adult)	Phase 2	142	Other	Interventional	Allocation: Randomized|Intervention Model: Parallel Assignment|Primary Purpose: Other	RNS60	November 18, 2016	April 30, 2019	April 30, 2019	March 7, 2018	null	June 8, 2018	Massachusetts General Hospital, Boston, Massachusetts, United States|Azienda Opsedaliera Universitaria Consorziale Policlinico- Universit√† degli studi di Bari, Bari, Italy|Spedali civili di Brescia, Brescia, Italy|ASST Valle Olona Presidio ospedaliero Gallarate, Gallarate, Italy|IRCCS Azienda Ospedaliera Universitaria San Martino IST, Genova, Italy|Ospedale San Raffaele, Miano, Italy|Centro Clin…		https://ClinicalTrials.gov/show/NCT03456882
NCT03457753	Riluzole Oral Soluble Film Safety and Tolerability in Amyotrophic Lateral Sclerosis			Withdrawn	No Results Available	ALS	oral soluble film	Riluzole Oral Soluble Film	Change from baseline in NCI-CTC score at week 12	Safety and tolerability	NCI-CTC			Aquestive Therapeutics|Inventiv Health|Covance	All	18 Years to 80 Years ¬† (Adult, Older Adult)	Phase 2	0	Industry|Other	Interventional	Intervention Model: Single Group Assignment|Masking: None (Open Label)|Primary Purpose: Other	17MO1R-0016	2018-03-01	2018-09-01	2018-10-01	March 8, 2018	null	September 21, 2018	Texas Neurology, P.A., Dallas, Texas, United States		https://ClinicalTrials.gov/show/NCT03457753
NCT03472950	Safety and Efficacy of Ranolazine for the Treatment of Amyotrophic Lateral Sclerosis			Recruiting	No Results Available	ALS	NA	Ranolazine 500 MG|Ranolazine 1000 MG	Dose limiting toxicities (DLT)|Cramp Questionnaire|Fasciculation frequency on muscle ultrasound|Cramp potential duration	Safety and tolerability	Safety and tolerability			University of Kansas Medical Center|Gilead Sciences	All	18 Years and older ¬† (Adult, Older Adult)	Phase 2	20	Other|Industry	Interventional	Allocation: Non-Randomized|Intervention Model: Sequential Assignment|Masking: None (Open Label)|Primary Purpose: Treatment	STUDY00141491	June 11, 2018	June 11, 2019	June 11, 2019	March 21, 2018	null	March 20, 2019	University of Kansas Medical Center, Kansas City, Kansas, United States		https://ClinicalTrials.gov/show/NCT03472950
NCT03491462	Arimoclomol in Amyotropic Lateral Sclerosis			Recruiting	No Results Available	Amyotrophic Lateral Sclerosis	oral capsule	Arimoclomol|Placebo oral capsule	Combined Assessment of Function and Survival (CAFS)|Time to permanent assisted ventilation (PAV)/tracheostomy/death|Change from Baseline to Week 76 (or end-of-trial) in the revised ALS Functional Rating Scale (ALSFRS-R)|Change from Baseline to Week 76 (or end-of-trial) in Slow Vital Capacity	Efficacy	Combined: CAFS			Orphazyme	All	18 Years and older ¬† (Adult, Older Adult)	Phase 3	231	Industry	Interventional	Allocation: Randomized|Intervention Model: Parallel Assignment|Masking: Quadruple (Participant, Care Provider, Investigator, Outcomes Assessor)|Primary Purpose: Treatment	ORARIALS-01	July 31, 2018	2020-12-01	2021-01-01	April 9, 2018	null	April 3, 2019	St. Joseph's Hospital and Medical Center (SJHMC) - Barrow Neurological Institute (BNI) - The Gregory W. Fulton ALS and Neuromuscular Disease Center, Phoenix, Arizona, United States|HonorHealth Neurology, Phoenix, Arizona, United States|UC Irvine Health ALS and Neuromuscular Center, Orange, California, United States|University of Miami, Miami, Florida, United States|The University of Iowa - The In…		https://ClinicalTrials.gov/show/NCT03491462
NCT03505021	Effects of Oral Levosimendan (ODM-109) on Respiratory Function in Patients With ALS	REFALS		Recruiting	No Results Available	Amyotrophic Lateral Sclerosis	oral capsule	Levosimendan|Placebo for levosimendan	Supine slow vital capacity SVC|Combined assessment of Revised ALS Functional Rating Scale ALSFRS-R function and survival through 48 weeks|Time to respiratory event through 48 weeks|Clinical Global Impression CGI at 48 weeks|Change from baseline in respiratory function of ALSFRS-R at 48 weeks	Efficacy	SVC			Orion Corporation, Orion Pharma	All	18 Years to 120 Years ¬† (Adult, Older Adult)	Phase 3	450	Industry	Interventional	Allocation: Randomized|Intervention Model: Parallel Assignment|Masking: Quadruple (Participant, Care Provider, Investigator, Outcomes Assessor)|Primary Purpose: Treatment	3119002	June 21, 2018	August 30, 2020	October 30, 2020	April 20, 2018	null	February 6, 2019	Phoenix Neurological Associates, Phoenix, Arizona, United States|Neuromuscular Research Center and Neuromuscular Clinic of Arizona, Phoenix, Arizona, United States|University of California San Diego, La Jolla, California, United States|Cedars-Sinai Medical Center, Los Angeles, California, United States|University of California Irvine, Orange, California, United States|California Pacific Medical C…		https://ClinicalTrials.gov/show/NCT03505021
NCT03548311	Clinical Trial of Ultra-high Dose Methylcobalamin for ALS	JETALS		Recruiting	No Results Available	Amyotrophic Lateral Sclerosis	intramuscular	methylcobalamin|saline solution	ALSFRS-R|survival|%Functional Vital Capacity (FVC)|homocystein|Manual Muscle Testing (MMT)|Norris scale|Grip Power|40-item Amyotrophic Lateral Sclerosis Assessment Questionnaire (ALSAQ-40)	Efficacy	ALSFRS-R			University of Tokushima|Eisai Co., Ltd.	All	20 Years and older ¬† (Adult, Older Adult)	Phase 3	128	Other|Industry	Interventional	Allocation: Randomized|Intervention Model: Parallel Assignment|Masking: Quadruple (Participant, Care Provider, Investigator, Outcomes Assessor)|Primary Purpose: Treatment	763	November 1, 2017	February 28, 2020	March 31, 2020	June 7, 2018	null	June 25, 2018	Nagoya University Hospital, Nagoya, Aichi, Japan|Miyoshi Neurological Clinic, Miyoshi, Hiroshima, Japan|Sapporo Medical University Hospital, Sapporo, Hokkaido, Japan|Kobe Central Munincipal Medical center, Kobe, Hyogo, Japan|Ioh National Hospital, Kanazawa, Ishikawa, Japan|Kitasato University East Hospital, Sagamihara, Kanagawa, Japan|Shiga Medical University Hospital, Otsu, Shiga, Japan|Chiba Un…		https://ClinicalTrials.gov/show/NCT03548311
NCT03580616	Tolerability and Efficacy of L-Serine in Patients With Amyotrophic Lateral Sclerosis (ALS)	ALS		Recruiting	No Results Available	Amyotrophic Lateral Sclerosis|Possible Amyotrophic Sclerosis	oral	L-Serine	Dose tolerability based on subject reporting|Efficacy based on ALS Functional Rating Scale - Revised (ALSFRS-R)|Efficacy based on neurological exam|Efficacy based on pulmonary forced vital capacity	Safety and tolerability	Tolerability			Elijah W. Stommel|Brain Chemistry Labs, Institute for Ethnomedicine|Dartmouth-Hitchcock Medical Center	All	18 Years and older ¬† (Adult, Older Adult)	Phase 2	50	Other	Interventional	Intervention Model: Single Group Assignment|Masking: None (Open Label)|Primary Purpose: Treatment	D18095	October 24, 2018	2022-06-01	2022-06-01	July 9, 2018	null	January 16, 2019	Dartmouth-Hitchcock Medical Center, Lebanon, New Hampshire, United States		https://ClinicalTrials.gov/show/NCT03580616
NCT03613571	A Study to Evaluate the Safety, Tolerability and Efficacy of ILB in Patients With Amyotrophic Lateral Sclerosis			Enrolling by invitation	No Results Available	Amyotrophic Lateral Sclerosis	subcutaneous	ILB	Frequency, seriousness and intensity of Treatment-emergent Adverse Events (TEAEs)|Change in physical status|Change in vital signs - blood pressure|Change in electrocardiogram (ECG) recordings|Change in vital signs - heart rate|Change in vital signs - body temperatue|Change in safety laboratory measurements - sodium, potassium, chloride, calcium, glucose (non-fasting)|Change in safety laboratory m…	Safety and tolerability	Safety and tolerability		Change in physical status|Change in vital signs - blood pressure|Change in electrocardiogram (ECG) recordings|Change in vital signs - heart rate|Change in vital signs - body temperatue|Change in safety laboratory measurements - sodium, potassium, chloride, calcium, glucose (non-fasting)|Change in safety laboratory measurements - albumin|Change in safety laboratory measurements - AST, ALT, CK, alk…	TikoMed AB	All	18 Years to 80 Years ¬† (Adult, Older Adult)	Phase 2	15	Industry	Interventional	Intervention Model: Single Group Assignment|Masking: None (Open Label)|Primary Purpose: Treatment	1.3, 2018-08-23	August 15, 2018	June 1, 2019	June 1, 2019	August 3, 2018	null	September 20, 2018	Sahlgrenska University Hospital, Gothenburg, Sweden		https://ClinicalTrials.gov/show/NCT03613571
NCT03679975	Riluzole Oral Soluble Film Swallowing Safety in Amyotrophic Lateral Sclerosis	ROSF		Terminated	No Results Available	Amyotrophic Lateral Sclerosis	oral soluble film	Riluzole Oral Soluble film (ROSF) 50 mg	Difference from baseline in Penetration Aspiration Scale (PAS)	Efficacy	Penetration Aspiration Scale			Aquestive Therapeutics|inVentiv Health Clinical|Covance	All	18 Years to 80 Years ¬† (Adult, Older Adult)	Phase 2	9	Industry|Other	Interventional	Intervention Model: Single Group Assignment|Masking: None (Open Label)|Primary Purpose: Other	17MO1R-0012	April 4, 2018	September 26, 2018	December 21, 2018	September 21, 2018	null	January 21, 2019	University of Florida Center for Movement Disorders & Neuroscience, Gainesville, Florida, United States		https://ClinicalTrials.gov/show/NCT03679975
NCT03690791	Efficacy of Cannabinoids in Amyotrophic Lateral Sclerosis or Motor Neurone Disease			Recruiting	No Results Available	Amyotrophic Lateral Sclerosis|Motor Neuron Disease	oral capsule	CannTrust CBD Oil (capsule)|Placebo (capsule)	Difference in mean ALS Functional Rating Scale-Revised (ALSFRS-R) total score between groups at end of treatment (Total score: min 0- max 48) [efficacy]|Difference in mean Forced Vital Capacity (FVC) volume between groups at end of treatment [efficacy]|Nature and number of adverse events [safety and tolerability]|Difference in mean Numeric Rating Scale for spasticity total score between groups at…	Efficacy	ALSFRS-R		FVC	Gold Coast Hospital and Health Service|CannTrust Inc.	All	25 Years to 75 Years ¬† (Adult, Older Adult)	Phase 3	30	Other	Interventional	Allocation: Randomized|Intervention Model: Parallel Assignment|Masking: Quadruple (Participant, Care Provider, Investigator, Outcomes Assessor)|Primary Purpose: Treatment	GCMR0001	January 9, 2019	2020-12-01	2021-01-01	October 1, 2018	null	February 4, 2019	Gold Coast Hospital and Health Service, Gold Coast, Queensland, Australia		https://ClinicalTrials.gov/show/NCT03690791
NCT03693781	Colchicine for Amyotrophic Lateral Sclerosis	Co-ALS		Not yet recruiting	No Results Available	Amyotrophic Lateral Sclerosis	oral tablet	Colchicine 1 MG Oral Tablet|Placebo Oral Tablet	Decrease in ALS disease progression as measured by ALS Functional rating Scale Revised (ALSFRS-R)|Incidence of Treatment-Emergent Adverse Events (safety and tolerability)|Tracheostomy-free survival rate|Changes in Forced Vital Capacity (FVC)|Changes in quality of life|enhancement of autophagy|changes in stress granules size, number and composition|quantification of insoluble species|modifications…	Efficacy	ALSFRS-R			Azienda Ospedaliero-Universitaria di Modena|University of Modena and Reggio Emilia|University of Turin, Italy|Istituto Auxologico Italiano|IRCCS National Neurological Institute "C. Mondino" Foundation|University of Bari|IRCCS San Raffaele|University of Padova|University of Milan|Istituto Di Ricerche Farmacologiche Mario Negri|University of Campania "Luigi Vanvitelli"|Catholic University of the Sa…	All	18 Years to 80 Years ¬† (Adult, Older Adult)	Phase 2	54	Other	Interventional	Allocation: Randomized|Intervention Model: Parallel Assignment|Masking: Double (Participant, Investigator)|Primary Purpose: Treatment	Co-ALS	January 30, 2019	November 1, 2020	November 1, 2020	October 3, 2018	null	January 14, 2019	Centro Sla, University of Bari, Bari, Italy|Centro Sla, Istituto Auxologico Italiano, University of Milano, Milano, Milano, Italy|Irccs St. Raffaele Institute of Milano, Milano, Italy|Centro Sla, Ospedale Civile S. Agostino Estense, A.O.U. Modena, Modena, Italy|Universit√† della Campania Gianluigi Vanvitelli, Napoli, Italy|Centro Sla, Universita' Di Padova, Padova, Italy|Als Centre, "C. Mondino" …		https://ClinicalTrials.gov/show/NCT03693781
NCT03705390	A Safety and Tolerability Study of ILB in Patients With Amyothrophic Lateral Sclerosis (ALS)	ALS		Recruiting	No Results Available	Amyotrophic Lateral Sclerosis|Motor Neuron Disease	subcutaneous	ILB	Safety assessed by SAEs and AEs - CTCAE grading|Safety assessed by SAEs and AEs - Relatedness|Safety assessed by SAEs and AEs - admitted event|Safety assessed by SAEs and AEs - expectedness|Safety assessed by SAEs and AEs - sequelae|Tolerability assessed by SAEs|Quantity of study drug administered - total drug administered|Quantity of study drug administered - number of administrations|Quantity o…	Safety and tolerability	Quantity of study drug administered - total drug administered|Quantity of study drug administered - number of administrations|Quantity of study drug administered - number and length of interruptions|Quantity of study drug administered - number of discontinuations|			University of Birmingham|TikoMed AB|University Hospital Birmingham|Neuregenix	All	18 Years and older ¬† (Adult, Older Adult)	Phase 2	15	Other|Industry	Interventional	Intervention Model: Single Group Assignment|Masking: None (Open Label)|Primary Purpose: Treatment	RG_17-250	March 29, 2019	2020-03-01	2020-03-01	October 15, 2018	null	April 2, 2019	University Hospitals Birmingham NHS Foundation Trust, Birmingham, West Midlands, United Kingdom		https://ClinicalTrials.gov/show/NCT03705390
NCT03792490	Inhibition of Rho Kinase (ROCK) With Fasudil as Disease-modifying Treatment for ALS	ROCK-ALS		Recruiting	No Results Available	Amyotrophic Lateral Sclerosis	intravenous	Fasudil|Placebo	Safety (proportion of patients without treatment-related serious adverse events (SAE) up to day 180) and tolerability (proportion of patients without significant drug intolerance during the treatment period)|Survival time|ALS Functional Rating Scale (ALSFRS-R)|ALS Assessment Questionnaire (ALSAQ-5)|Edinburgh Cognitive and Behavioral ALS Screen (ECAS)|Motor Unit Number Index (MUNIX)|slow Vital cap…	Safety and tolerability	Safety			University Medical Center Goettingen	All	18 Years and older ¬† (Adult, Older Adult)	Phase 2	120	Other	Interventional	Allocation: Randomized|Intervention Model: Parallel Assignment|Masking: Quadruple (Participant, Care Provider, Investigator, Outcomes Assessor)|Primary Purpose: Treatment	01742|2017-003676-31|01GM1704A|01GM1704B|00013948	February 20, 2019	2021-10-01	2021-10-01	January 3, 2019	null	March 14, 2019	University Medical Center G√∂ttingen, G√∂ttingen, Germany|Medizinische Hochschule Hannover, Hannover, Germany|University of W√ºrzburg, W√ºrzburg, Germany		https://ClinicalTrials.gov/show/NCT03792490
NCT03800524	Safety and Efficacy of TUDCA as add-on Treatment in Patients Affected by ALS	TUDCA-ALS		Recruiting	No Results Available	Amyotrophic Lateral Sclerosis (ALS)	oral capsule	Tauroursodeoxycholic acid (TUDCA)|Placebo	Number of responder patients|Survival time|ALS disease functional rating scale - revised version (ALSFRS-R)|ALS Assessment Questionnaire‚Äê40 (ALSAQ-40)|Forced Vital Capacity|EuroQol 5‚ÄêDimension-5 Levels (EQ-5D-5L) scale|Medical Research Council (MRC) scale|Neurofilaments levels|MMP-9 levels	Efficacy	ALSFRS-R			Humanitas Mirasole SpA|University of Ulm|University of Sheffield|University Hospital, Tours|KU Leuven|UMC Utrecht|University of Dublin, Trinity College	All	18 Years to 80 Years ¬† (Adult, Older Adult)	Phase 3	440	Other	Interventional	Allocation: Randomized|Intervention Model: Parallel Assignment|Masking: Quadruple (Participant, Care Provider, Investigator, Outcomes Assessor)|Primary Purpose: Treatment	755094	February 22, 2019	December 1, 2019	June 1, 2022	January 11, 2019	null	March 19, 2019	Humanitas Mirasole SpA, Rozzano, Italy		https://ClinicalTrials.gov/show/NCT03800524
NCT03843710	31P-MRS Imaging to Assess the Effects of CNM-Au8 on Impaired Neuronal Redox State in Amyotrophic Lateral Sclerosis (REPAIR-ALS)	REPAIR-ALS		Not yet recruiting	No Results Available	Amyotrophic Lateral Sclerosis	oral liquid	Gold Nanocrystals	Change in 31P-MRS Redox Ratio (NAD+/NADH)	Efficacy	Neuroimaging-Change in 31P-MRS Redox Ratio (NAD+/NADH)			Clene Nanomedicine|University of Texas Southwestern Medical Center	All	35 Years to 75 Years ¬† (Adult, Older Adult)	Phase 2	24	Industry|Other	Interventional	Allocation: Non-Randomized|Intervention Model: Sequential Assignment|Masking: None (Open Label)|Primary Purpose: Treatment	CNMAu8.203	2019-03-01	2020-05-01	2020-06-01	February 18, 2019	null	February 18, 2019	UT Southwestern, Dallas, Texas, United States		https://ClinicalTrials.gov/show/NCT03843710
PMID:19961264	A phase II trial of talampanel in subjects with amyotrophic lateral sclerosis			Completed	Has Results	ALS	oral	Talampanel	Rate of decline in isometric arm strength; respiratory function, isometric leg strength, bulbar function, fine motor function, ALSFRS, Survival, adverse events, neurological status, plasma concentration of talampanel, vital signs, routine laboratory tests, ECG	Efficacy	Muscle strength						Phase 2	59		Interventional	Allocation: Randomized|Intervention Model: Parallel Assignment|Masking: Double (Participant, Investigator)|Primary Purpose: Treatment
PMID:19449238	Recombinant human granulocyte-colony stimulating factor administration for treating amyotrophic lateral sclerosis: A pilot study			Completed	Has Results	ALS	subcutaneous	Recombinant human granulocyte-colony stimulating factor	Slope of AALSRS; Deterioration rates of ALSFRS-R, fvc, SAFETY	Efficacy	Slope of AALSRS						Phase 2	39		Interventional	Allocation: Randomized|Intervention Model: Parallel Assignment|Masking: Double (Participant, Investigator)|Primary Purpose: Treatment
PMID:22323869	Oral solubilized ursodeoxycholic acid therapy in amyotrophic lateral sclerosis: a randomized cross-over trial			Completed	Has Results	ALS	oral soluble	Ursodeoxycholic acid	Slope of AALSRS; Deterioration rates of ALSFRS-R, fvc, SAFETY	Efficacy	Slope of AALSRS						Phase 3	64		Interventional	Allocation: Randomized|Intervention Model: Crossover Assignment|Masking: Double (Participant, Investigator)|Primary Purpose: Treatment
PMID:23421600	Randomized double-blind placebo-controlled trial of acetyl-L-carnitine for ALS			Completed	Has Results	ALS	oral powder	Acetyl-l-arnitine	Loss of self sufficency after 12 months (ALSFRS 2 or lower for subitems); MRC and ALSFRS-R, FVC, death/tracheostomy, proportion of therapeutic failures (ineffective and/or Aes)., subtotal McGill score	Efficacy	Stage (loss of self-sufficiency)						Phase 2	82		Interventional	Allocation: Randomized|Intervention Model: Parallel Assignment|Masking: Double (Participant, Investigator)|Primary Purpose: Treatment
PMID:21321491	Effects of 3-4 diaminopyridine (DAP) in motor neuron diseases			Completed	Has Results	ALS	oral capsules	3,4 Diaminopyridine	Safety; fatigue severity scales, questionnaire on subjective muscle weakness, ALSFRS, QOL questionnaire, HHD, MMT, Timed test speaking, sit to stand 5 times and walking, FVC, CMAP	Safety and tolerability							Phase 2	24		Interventional	Allocation: Randomized|Intervention Model: Parallel Assignment|Masking: Double (Participant, Investigator)|Primary Purpose: Treatment
NCT00244244	Arimoclomol at dosages up to 300 mg/day is well tolerated and safe in amyotrophic lateral sclerosis			Completed	Has Results	ALS	oral	Arimoclomol	Safety and tolerability including ALSFRS-R and VC; pharmacokinetics	Safety and tolerability							Phase 2	84		Interventional	Allocation: Randomized|Intervention Model: Parallel Assignment|Masking: Double (Participant, Investigator)|Primary Purpose: Treatment
PMID:26191780	Increased oxidative stress in patients with amyotrophic lateral sclerosis and the effect of edaravone administration			Completed	Has Results	ALS	intravenous	Edaravone	Plasma uric acid, %CoQ10, FFA levels, ALSFRS-R difference	Pharmacodynamic							Phase 2	26		Interventional	Parallel group, otherwise not specified
PMID:18335482	Pilot study of granulocyte colony stimulating factor (G-CSF)-mobilized peripheral blood stem cells in amyotrophic lateral sclerosis (ALS)			Completed	Has Results	ALS	subcutaneous	G-CSF	Safety and tolerability; FVC, MMT, ALSFRS-R, NCV, EMG, MRS, Pathology	Safety and tolerability							Phase 2	8		interventional	Allocation: Non-Randomized|Intervention Model: Single Group Assignment|Masking: None (Open Label)|Primary Purpose: Treatment
PMID:20839903	A pilot trial of memantine and riluzole in ALS: correlation to CSF biomarkers			Completed	Has Results	ALS	NA	Memantine	Safety and tolerability; ALSFRS-R, SF-36, FVC, CSF biomarkers	Safety and tolerability							Phase 2	20		Interventional	Allocation: Non-Randomized|Intervention Model: Single Group Assignment|Masking: None (Open Label)|Primary Purpose: Treatment
PMID:19935406	Safety, tolerability, and cerebrospinal fluid penetration of ursodeoxycholic Acid in patients with amyotrophic lateral sclerosis			Completed	Has Results	ALS	oral	Ursodeoxycholic acid	Safety and tolerability, pharmacokinetics.	Safety and tolerability							Phase 2	18		Interventional	Allocation: Randomized|Intervention Model: Parallel Assignment|Masking: Double (Participant, Investigator)|Primary Purpose: Treatment
NTR1448	A randomised sequential trial of Lithium In amyotrophic lateral sclerosis			Completed	Has Results	ALS	oral tablet	Lithium	Survival; rate of decline of ALSFRS-R	Efficacy	Survival						Phase 2	191			Allocation: Randomized|Intervention Model: Parallel Assignment|Masking: Double (Participant, Investigator)|Primary Purpose: Treatment		2008-10-01
RBR-2n5mtq	Clinical and electromyographic follow-up of patients taking riluzole and lithium carbonate - A randomized controlled trial			not recruiting	No Results Available	ALS	oral	lithium carbonate	Time to respiratory failure	Efficacy	Staging		survival				Phase 2|Phase 3	100		Interventional	Allocation: Randomized|Intervention Model: Parallel Assignment|Masking: None (Open Label)|Primary Purpose: Treatment
